# Supplementary material for: (2E)-3-(2-Chloro­benzo[h]quinolin-3-yl)-1-(2-methyl-4-phenyl­quinolin-3-yl)prop-2-en-1-one
Source: Acta Crystallogr Sect E Struct Rep Online. 2013 Aug 7;69(Pt 9):o1393. doi: 10.1107/S1600536813021545 (PMC3884436; doi:10.1107/S1600536813021545)
Supplement: Supplementary file 2 [file e-69-o1393-Isup2.hkl]

#
# h,k,l, Fc-squared, Fo-squared, sigma(Fo-squared) and status flag
#
data_I
_shelx_title ' P-1'
_shelx_refln_list_code          4
_shelx_F_calc_maximum      138.53
_exptl_crystal_F_000       504.00
_reflns_d_resolution_high  0.7924
 
loop_
 _symmetry_equiv_pos_as_xyz
 'x, y, z'
 '-x, -y, -z'
 
_cell_length_a     7.1354
_cell_length_b    10.1627
_cell_length_c    17.0127
_cell_angle_alpha  78.758
_cell_angle_beta   79.544
_cell_angle_gamma  84.042
 
_shelx_F_squared_multiplier     1.000
 
loop_
 _refln_index_h
 _refln_index_k
 _refln_index_l
 _refln_F_squared_calc
 _refln_F_squared_meas
 _refln_F_squared_sigma
 _refln_observed_status
   1   0   0     1589.47     1498.05      6.50 o
   2   0   0     7165.57     6917.60     42.14 o
   3   0   0     2921.40     2739.30     16.51 o
   4   0   0        1.90        3.93      2.99 o
   5   0   0       66.67       56.46      5.10 o
   6   0   0      139.55      130.42      4.27 o
   7   0   0        0.75        0.80      0.88 o
   8   0   0      362.21      339.19      9.50 o
  -8   1   0        1.24        0.80      0.95 o
  -7   1   0      133.02      148.27      6.01 o
  -6   1   0       10.39        8.83      2.00 o
  -5   1   0       78.25       98.19      6.53 o
  -4   1   0      261.76      267.41      6.50 o
  -3   1   0      539.01      490.90      8.74 o
  -2   1   0     2927.62     2839.06     14.25 o
  -1   1   0      250.84      236.26      2.85 o
   0   1   0       19.04       16.95      0.61 o
   1   1   0     1704.88     1632.11     10.07 o
   2   1   0      112.84       92.62      2.16 o
   3   1   0      113.28      111.99      3.20 o
   4   1   0      160.40      150.98      4.50 o
   5   1   0      256.62      246.93     10.71 o
   6   1   0        7.62        6.96      1.19 o
   7   1   0       22.15       21.87      2.08 o
   8   1   0        0.76        0.96      0.83 o
  -8   2   0       21.17       21.22      2.45 o
  -7   2   0        9.00        5.65      2.97 o
  -6   2   0        2.67        2.70      0.88 o
  -5   2   0      171.54      174.73      8.46 o
  -4   2   0      840.03      872.20     16.33 o
  -3   2   0       21.80       26.55      1.83 o
  -2   2   0        3.27        2.42      0.37 o
  -1   2   0     2105.69     2075.61     26.80 o
   0   2   0     1549.43     1544.17     12.60 o
   1   2   0      109.34      108.33      3.60 o
   2   2   0      445.28      440.46      6.38 o
   3   2   0       38.67       34.46      1.33 o
   4   2   0       46.44       61.35      4.76 o
   5   2   0      130.22      128.06      7.89 o
   6   2   0        1.14        2.68      0.96 o
   7   2   0       25.06       19.72      3.02 o
  -8   3   0       10.60       11.57      1.73 o
  -7   3   0      153.30      148.77      5.65 o
  -6   3   0      140.28      146.96      6.14 o
  -5   3   0       86.00       92.19      4.72 o
  -4   3   0       24.59       25.09      2.79 o
  -3   3   0        6.38        9.35      1.52 o
  -2   3   0      680.30      689.91      5.76 o
  -1   3   0       45.53       44.02      1.88 o
   0   3   0     5430.98     5232.67     29.72 o
   1   3   0     1582.15     1558.70     16.80 o
   2   3   0      284.86      277.41      5.05 o
   3   3   0      123.17      120.39      3.72 o
   4   3   0        3.05        2.53      1.32 o
   5   3   0        6.51        4.97      1.58 o
   6   3   0       73.60       56.72      3.99 o
   7   3   0      168.89      165.64     11.05 o
   8   3   0        4.97        3.81      1.42 o
  -8   4   0        7.77        6.21      1.13 o
  -7   4   0      269.30      290.12      7.27 o
  -6   4   0      506.16      537.83     19.41 o
  -5   4   0      502.42      501.97      9.06 o
  -4   4   0        5.96        5.27      1.90 o
  -3   4   0     1027.68     1004.22     18.20 o
  -2   4   0      231.04      244.99      5.21 o
  -1   4   0      586.85      648.40      8.21 o
   0   4   0      234.05      224.31      7.35 o
   1   4   0      305.01      300.88      8.76 o
   2   4   0       33.00       33.88      1.98 o
   3   4   0     2266.67     2198.63     17.48 o
   4   4   0      152.82      141.31      7.53 o
   5   4   0      133.76      135.69      6.21 o
   6   4   0       30.05       30.24      4.86 o
   7   4   0       34.70       37.30      4.28 o
   8   4   0       62.08       72.00      4.46 o
  -7   5   0       64.15       61.59      2.93 o
  -6   5   0      564.77      615.01     11.65 o
  -5   5   0      112.91      113.68      5.37 o
  -4   5   0        0.42        1.17      0.66 o
  -3   5   0      112.05       92.98      5.97 o
  -2   5   0     1269.66     1403.83     14.10 o
  -1   5   0      330.21      334.82      9.99 o
   0   5   0      401.65      391.74     11.24 o
   1   5   0        4.27       24.80      3.81 o
   2   5   0     1049.99      975.72     11.23 o
   3   5   0      551.32      574.64      9.64 o
   4   5   0       71.78       78.53      5.67 o
   5   5   0      102.13       95.39      4.86 o
   6   5   0     1293.90     1362.66     24.10 o
   7   5   0       59.88       59.77      5.02 o
   8   5   0      867.01      895.73     13.28 o
  -7   6   0        6.03        6.09      1.46 o
  -6   6   0      292.46      298.68      8.95 o
  -5   6   0        6.38        6.70      2.46 o
  -4   6   0      468.10      506.72     11.41 o
  -3   6   0      122.17      143.43      5.77 o
  -2   6   0      155.09      184.03      7.78 o
  -1   6   0     1227.22     1324.85     22.21 o
   0   6   0       17.36       35.54      3.89 o
   1   6   0        0.71        2.86      1.59 o
   2   6   0      539.74      538.38     15.29 o
   3   6   0       78.57       73.51      5.72 o
   4   6   0      233.73      238.84     10.23 o
   5   6   0      366.23      366.28     13.37 o
   6   6   0     1242.51     1295.45     24.58 o
   7   6   0       54.88       57.75      4.43 o
   8   6   0      133.34       87.45      3.59 o
  -6   7   0       49.15       55.06      4.47 o
  -5   7   0        8.18        7.37      2.48 o
  -4   7   0        0.87        2.76      2.04 o
  -3   7   0        2.55        2.40      1.80 o
  -2   7   0       72.56       84.26      6.39 o
  -1   7   0       43.25       46.10      4.62 o
   0   7   0       35.94       35.74      4.25 o
   1   7   0      354.89      324.41     12.86 o
   2   7   0      157.99      167.63      9.30 o
   3   7   0       35.98       32.87      2.27 o
   4   7   0       27.41       23.62      3.44 o
   5   7   0       82.19       79.65      6.20 o
   6   7   0       44.10       44.58      4.27 o
   7   7   0        8.28        8.75      1.16 o
  -6   8   0       17.08       13.18      1.69 o
  -5   8   0       29.25       31.32      2.32 o
  -4   8   0       63.28       66.82      6.21 o
  -3   8   0       82.02       94.56      7.47 o
  -2   8   0      140.61      118.96      8.09 o
  -1   8   0       26.12       26.17      2.37 o
   0   8   0       15.64       10.09      1.34 o
   1   8   0      705.94      669.17      8.98 o
   2   8   0      419.85      390.14      7.34 o
   3   8   0        4.14        3.49      0.92 o
   4   8   0      144.78      145.21      6.00 o
   5   8   0      259.40      267.11      7.73 o
   6   8   0        6.32        4.61      1.07 o
   7   8   0       78.60       73.16      3.63 o
  -5   9   0        0.19        0.98      0.98 o
  -4   9   0        0.48        2.20      1.07 o
  -3   9   0      139.70      138.38      8.63 o
  -2   9   0       49.14       40.50      4.92 o
  -1   9   0       96.39       88.49      7.06 o
   0   9   0       64.02       59.09      3.78 o
   1   9   0      422.12      407.56      9.16 o
   2   9   0      500.55      498.10     10.82 o
   3   9   0      160.96      168.45      6.27 o
   4   9   0       30.91       35.46      3.93 o
   5   9   0       17.49       18.28      1.86 o
   6   9   0      223.74      201.77     25.97 o
  -4  10   0       89.86       93.92      3.45 o
  -3  10   0       77.27       82.38      4.01 o
  -2  10   0        0.06       -0.62      1.01 o
  -1  10   0       98.98      105.95      5.13 o
   0  10   0       48.37       53.25      4.24 o
   1  10   0       10.09        9.71      1.77 o
   2  10   0      110.18      114.35      4.85 o
   3  10   0       68.45       67.22      6.37 o
   4  10   0       32.12       28.93      2.15 o
   5  10   0       40.39       39.91      3.35 o
  -3  11   0        8.94       10.85      1.20 o
  -2  11   0      102.54       99.21      4.02 o
  -1  11   0       85.42       86.86      4.00 o
   0  11   0        0.16        1.04      0.78 o
   1  11   0      161.50      168.82      8.27 o
   2  11   0      175.14      192.32      8.54 o
   3  11   0       17.38       22.85      2.83 o
   4  11   0      281.93      295.47      8.22 o
  -2  12   0      116.89       96.71      3.52 o
  -1  12   0       66.54       64.76      2.48 o
   0  12   0      197.20      178.80      8.28 o
   1  12   0       43.23       41.60      3.20 o
   2  12   0        4.18        2.66      1.05 o
  -2 -12   1       56.12       67.98      3.59 o
  -1 -12   1      203.37      202.84      6.74 o
   0 -12   1        1.09        0.61      0.80 o
   1 -12   1       12.95       10.73      1.29 o
  -4 -11   1      469.51      497.92     10.10 o
  -3 -11   1      373.11      409.93     11.10 o
  -2 -11   1       67.58       82.90      5.53 o
  -1 -11   1      129.50      137.46      7.43 o
   0 -11   1        0.67       -0.22      0.64 o
   1 -11   1      156.14      160.27      5.30 o
   2 -11   1       52.06       57.58      3.03 o
   3 -11   1        0.00        0.81      0.51 o
  -5 -10   1      196.12      194.14      6.89 o
  -4 -10   1        0.35       -0.12      1.16 o
  -3 -10   1       39.65       38.49      4.27 o
  -2 -10   1      227.58      227.90     10.72 o
  -1 -10   1       52.30       59.39      5.61 o
   0 -10   1       51.68       58.09      4.04 o
   1 -10   1      185.98      195.43      9.95 o
   2 -10   1       11.33       11.22      2.63 o
   3 -10   1      108.08      101.31      5.26 o
   4 -10   1       22.69       23.27      1.77 o
  -6  -9   1      155.60      153.37      5.90 o
  -5  -9   1       66.31       73.49      5.37 o
  -4  -9   1      218.54      233.42     10.68 o
  -3  -9   1       75.74       78.89      6.67 o
  -2  -9   1      139.56      148.85      9.22 o
  -1  -9   1      350.39      334.95      8.78 o
   0  -9   1      165.60      175.21      9.90 o
   1  -9   1       51.38       54.39      5.78 o
   2  -9   1        1.41        5.43      2.00 o
   3  -9   1      219.21      213.78     10.69 o
   4  -9   1       17.68       17.28      3.03 o
   5  -9   1        2.76        2.38      1.41 o
  -7  -8   1      188.90      150.58      4.75 o
  -6  -8   1      139.69      143.47      5.43 o
  -5  -8   1       36.39       40.17      2.92 o
  -4  -8   1       61.96       60.40      3.81 o
  -3  -8   1      422.45      423.83     10.00 o
  -2  -8   1      193.42      196.85      7.47 o
  -1  -8   1      442.38      436.45     11.01 o
   0  -8   1      180.79      175.99      9.47 o
   1  -8   1       33.22       34.46      4.00 o
   2  -8   1       86.67       79.42      6.68 o
   3  -8   1      430.30      388.74     14.99 o
   4  -8   1        5.05        4.03      2.08 o
   5  -8   1        1.57        4.27      1.80 o
   6  -8   1       15.66       15.90      2.48 o
  -7  -7   1       35.35       29.81      1.79 o
  -6  -7   1      399.67      406.41     11.76 o
  -5  -7   1       88.46       86.76      6.12 o
  -4  -7   1       18.51       15.51      2.76 o
  -3  -7   1       16.43       15.03      1.53 o
  -2  -7   1       14.87       15.00      2.07 o
  -1  -7   1      101.45       97.99      7.28 o
   0  -7   1      262.85      256.81     11.56 o
   1  -7   1       52.03       35.69      4.27 o
   2  -7   1       25.68       20.02      3.33 o
   3  -7   1      789.73      811.74     21.20 o
   4  -7   1        1.08        4.05      2.11 o
   5  -7   1       25.86       30.15      2.61 o
   6  -7   1      149.08      159.80      7.52 o
  -7  -6   1      266.11      253.40      8.40 o
  -6  -6   1      966.66     1022.99     20.77 o
  -5  -6   1      185.75      181.33      9.24 o
  -4  -6   1     1486.90     1436.37     24.77 o
  -3  -6   1       23.35       21.22      3.25 o
  -2  -6   1      451.92      449.84     14.31 o
  -1  -6   1       61.06       56.28      5.14 o
   0  -6   1        0.17        3.70      1.67 o
   1  -6   1      146.91      149.72      7.85 o
   2  -6   1     1220.94     1259.16     21.28 o
   3  -6   1      270.17      274.00      7.94 o
   4  -6   1      742.35      790.09     13.97 o
   5  -6   1       71.98       73.24      4.32 o
   6  -6   1       36.81       40.78      3.03 o
   7  -6   1        4.91        4.88      1.34 o
  -8  -5   1       31.75       30.17      2.16 o
  -7  -5   1        2.16        1.26      1.23 o
  -6  -5   1      456.11      479.71     15.13 o
  -5  -5   1      159.58      135.05      9.97 o
  -4  -5   1      125.03      105.32      6.80 o
  -3  -5   1      190.92      179.58      9.48 o
  -2  -5   1      502.31      497.88     15.62 o
  -1  -5   1        0.06        0.73      1.10 o
   0  -5   1      429.04      402.07     11.72 o
   1  -5   1       51.09       37.10      3.53 o
   2  -5   1      154.15      147.73      7.64 o
   3  -5   1      331.10      343.08     11.56 o
   4  -5   1       27.14       29.55      2.23 o
   5  -5   1       28.92       30.93      2.96 o
   6  -5   1        0.98        2.00      1.13 o
   7  -5   1        2.39        4.09      0.96 o
  -8  -4   1       74.32       66.57      3.91 o
  -7  -4   1      159.85      144.75      7.86 o
  -6  -4   1      178.55      182.75      6.94 o
  -5  -4   1      129.11      134.10      7.46 o
  -4  -4   1       70.10       64.90      5.33 o
  -3  -4   1      356.47      348.62      7.22 o
  -2  -4   1      153.47      163.02      6.85 o
  -1  -4   1      986.78      920.22     15.71 o
   0  -4   1      426.89      408.25     10.21 o
   1  -4   1      188.10      214.51      5.57 o
   2  -4   1       88.84      111.17      3.70 o
   3  -4   1      102.05       96.56      5.76 o
   4  -4   1       21.44       20.11      3.00 o
   5  -4   1       17.42       19.62      1.96 o
   6  -4   1       73.90       80.73      4.57 o
   7  -4   1       22.75       24.48      2.28 o
   8  -4   1       57.60       55.34      3.03 o
  -8  -3   1       52.34       53.39      3.94 o
  -7  -3   1        2.05        6.68      1.79 o
  -6  -3   1        0.57        1.02      1.16 o
  -5  -3   1       34.09       30.69      3.15 o
  -4  -3   1       25.44       21.21      3.08 o
  -3  -3   1      298.86      320.27      4.56 o
  -2  -3   1       26.35       21.07      2.16 o
  -1  -3   1        1.40        2.82      0.36 o
   0  -3   1      267.20      273.24      7.07 o
   1  -3   1      325.86      304.27      5.03 o
   2  -3   1      330.85      387.02      7.77 o
   3  -3   1      463.20      463.14     12.71 o
   4  -3   1       13.64       19.89      2.44 o
   5  -3   1      340.68      360.69      7.65 o
   6  -3   1      178.13      184.66      6.94 o
   7  -3   1       12.72       13.75      1.94 o
   8  -3   1       38.52       35.63      2.02 o
  -7  -2   1       90.78      102.51      6.57 o
  -6  -2   1        4.11        4.53      1.16 o
  -5  -2   1       38.89       44.12      4.75 o
  -4  -2   1      204.38      174.69      8.21 o
  -3  -2   1      874.23      945.49      9.77 o
  -2  -2   1      228.68      236.40      5.78 o
  -1  -2   1      538.16      483.16      7.90 o
   0  -2   1     2178.10     2167.57     16.08 o
   1  -2   1     3158.46     3118.13     30.46 o
   2  -2   1      394.51      349.26      5.64 o
   3  -2   1      923.47      974.92     14.51 o
   4  -2   1        3.51        7.43      1.66 o
   5  -2   1      507.47      504.99     14.51 o
   6  -2   1        8.96        8.39      1.51 o
   7  -2   1      314.23      320.44      8.66 o
   8  -2   1       34.73       34.59      2.22 o
  -8  -1   1       17.30       14.53      2.01 o
  -7  -1   1      115.14      110.67      5.33 o
  -6  -1   1       42.78       53.35      3.24 o
  -5  -1   1        8.92       12.57      2.66 o
  -4  -1   1      104.54       98.75      3.81 o
  -3  -1   1        5.43        1.79      0.59 o
  -2  -1   1       13.32       23.38      1.41 o
  -1  -1   1       25.66       25.11      1.41 o
   1  -1   1     1249.15     1237.83      9.30 o
   2  -1   1    13010.97    12392.67    250.37 o
   3  -1   1      194.02      200.13      6.57 o
   4  -1   1     3229.75     3428.86     32.86 o
   5  -1   1       65.46       56.88      5.04 o
   6  -1   1       62.43       63.36      3.48 o
   7  -1   1        2.64        1.67      1.48 o
   8  -1   1       54.16       59.83      3.01 o
  -8   0   1      279.04      265.15      8.49 o
  -7   0   1       79.67       84.36      4.57 o
  -6   0   1      960.86     1008.99     13.80 o
  -5   0   1      115.75      119.51      7.39 o
  -4   0   1       58.34       58.56      3.05 o
  -3   0   1      669.20      704.06      8.74 o
  -2   0   1        1.78        4.20      0.88 o
  -1   0   1     3086.73     2877.60     13.80 o
   0   0   1     1010.45      904.41      4.73 o
   1   0   1     3444.55     3089.84      9.20 o
   3   0   1     1035.07      961.67      9.52 o
   4   0   1      204.37      180.91      7.70 o
   5   0   1       45.44       54.92      5.04 o
   6   0   1      152.55      156.69      4.63 o
   7   0   1      111.40      115.20      4.62 o
   8   0   1       69.83       66.63      4.19 o
  -8   1   1        1.00        0.74      0.91 o
  -7   1   1      153.30      157.33      6.13 o
  -6   1   1      198.55      204.06      6.24 o
  -5   1   1        2.54        0.47      1.09 o
  -4   1   1      297.07      258.25      6.49 o
  -3   1   1      135.64      116.74      3.69 o
  -2   1   1        7.49        7.34      0.82 o
  -1   1   1      532.84      487.27      2.40 o
   0   1   1       98.35      110.43      1.70 o
   1   1   1      684.21      637.08      5.16 o
   2   1   1     1647.52     1635.79      5.83 o
   3   1   1      501.89      457.45      8.24 o
   4   1   1      162.85      176.70      4.69 o
   5   1   1      304.55      307.14     11.85 o
   6   1   1       72.26       74.05      3.20 o
   7   1   1       39.76       38.76      2.68 o
  -8   2   1        0.21       -0.75      0.87 o
  -7   2   1      117.67      125.80      5.35 o
  -6   2   1        2.36        2.84      1.09 o
  -5   2   1       61.58       57.61      3.55 o
  -4   2   1      187.38      203.63      7.06 o
  -3   2   1       38.83       50.96      2.50 o
  -2   2   1      824.73      801.34      9.39 o
  -1   2   1     9163.95     8351.75     20.39 o
   0   2   1       32.92       32.67      1.30 o
   1   2   1     2271.00     2160.15      8.19 o
   2   2   1      766.62      697.95      3.92 o
   3   2   1      304.93      339.52      3.88 o
   4   2   1        1.66        0.94      1.16 o
   5   2   1      117.81       99.12      6.91 o
   6   2   1        0.47        3.26      1.45 o
   7   2   1      115.17      109.08      5.88 o
  -8   3   1       65.70       67.54      3.89 o
  -7   3   1        6.01        4.45      1.20 o
  -6   3   1       26.41       27.47      2.71 o
  -5   3   1       91.32       88.91      6.09 o
  -3   3   1       22.77       26.42      1.84 o
  -2   3   1       40.38       36.17      2.01 o
  -1   3   1     2241.84     2053.84     11.95 o
   0   3   1      429.69      466.81      5.79 o
   1   3   1     2257.28     2125.69     16.41 o
   2   3   1      528.51      517.91      6.65 o
   3   3   1     1058.87     1015.27     10.67 o
   4   3   1      299.06      285.71     10.24 o
   5   3   1      473.18      453.17     14.74 o
   6   3   1        0.44        0.77      2.18 o
   7   3   1       62.89       55.72      6.60 o
   8   3   1      152.24      160.21      7.40 o
  -8   4   1       16.46       13.12      1.52 o
  -7   4   1      171.73      175.75      5.48 o
  -6   4   1       68.88       78.79      4.37 o
  -5   4   1        2.18        3.31      0.93 o
  -4   4   1        8.72        5.81      1.76 o
  -3   4   1       32.74       40.88      3.69 o
  -2   4   1      300.93      282.48      5.30 o
  -1   4   1      245.60      263.95      5.05 o
   0   4   1      931.20      994.07     14.94 o
   1   4   1      534.00      519.26      9.40 o
   2   4   1       17.92       11.61      1.18 o
   3   4   1      424.93      488.06      8.16 o
   4   4   1      961.44      901.47     18.46 o
   5   4   1        8.63        8.15      1.67 o
   6   4   1       63.78       58.59      6.68 o
   7   4   1     1047.20     1073.95     17.33 o
   8   4   1      129.83      134.53      6.36 o
  -7   5   1      197.62      207.04      8.32 o
  -6   5   1        0.48        0.89      0.84 o
  -5   5   1       65.51       62.09      3.90 o
  -4   5   1        1.19        0.67      0.94 o
  -3   5   1       75.44       72.07      5.24 o
  -2   5   1     1066.24     1135.00     12.08 o
  -1   5   1     2490.33     2685.03     18.57 o
   0   5   1     4138.68     4384.45     36.16 o
   1   5   1      794.35      875.03     16.63 o
   2   5   1      628.10      644.61     11.24 o
   3   5   1      101.94      132.88      4.56 o
   4   5   1      146.90      153.94      7.70 o
   5   5   1        5.96        7.66      1.47 o
   6   5   1      215.68      225.99      8.12 o
   7   5   1      449.74      452.32     14.07 o
   8   5   1      904.46      903.09     14.52 o
  -7   6   1       29.69       33.76      2.96 o
  -6   6   1      161.87      178.09      8.86 o
  -5   6   1       63.63       79.05      6.83 o
  -4   6   1      136.28      132.76      5.84 o
  -3   6   1      379.40      399.59      9.37 o
  -2   6   1      394.66      433.45     12.29 o
  -1   6   1      833.09      810.89     16.81 o
   0   6   1      131.08      153.56      7.68 o
   1   6   1      265.88      277.80     10.57 o
   2   6   1      272.23      254.13     10.29 o
   3   6   1       77.37       69.48      5.52 o
   4   6   1      133.77      128.33      7.66 o
   5   6   1        6.98        6.72      2.04 o
   6   6   1        6.50        8.82      2.44 o
   7   6   1       28.25       30.11      3.45 o
   8   6   1      204.01      179.12      4.84 o
  -6   7   1      101.83      111.73      6.21 o
  -5   7   1      176.13      186.25      9.94 o
  -4   7   1       35.09       39.98      4.98 o
  -3   7   1       65.43       63.86      6.00 o
  -2   7   1        4.83        9.66      2.41 o
  -1   7   1       82.39       81.14      5.83 o
   0   7   1        1.98        5.02      2.03 o
   1   7   1      110.66       90.87      6.70 o
   2   7   1       63.10       64.76      5.84 o
   3   7   1       45.58       50.05      2.79 o
   4   7   1       40.91       41.78      3.11 o
   5   7   1      196.95      183.59      9.55 o
   6   7   1       16.94       19.32      3.07 o
   7   7   1        0.46        1.03      0.99 o
  -6   8   1        0.19        0.44      0.57 o
  -5   8   1       71.97       76.73      7.77 o
  -4   8   1       17.28       15.23      3.09 o
  -3   8   1       78.14       67.87      6.30 o
  -2   8   1       81.94       85.54      6.89 o
  -1   8   1        1.76        2.11      1.15 o
   0   8   1      264.55      273.72      6.53 o
   1   8   1      103.46      101.41      3.08 o
   2   8   1     1085.76     1083.40     11.62 o
   3   8   1      166.90      161.71      5.29 o
   4   8   1       24.77       24.67      2.07 o
   5   8   1      107.40      117.08      5.28 o
   6   8   1       45.02       46.78      2.95 o
   7   8   1        3.47        6.73      0.83 o
  -5   9   1      181.49      160.13     16.06 o
  -4   9   1       12.53        8.95      1.14 o
  -3   9   1       23.60       20.33      3.54 o
  -2   9   1       20.47       19.64      3.41 o
  -1   9   1       30.27       29.08      4.02 o
   0   9   1        5.72        5.42      1.88 o
   1   9   1       58.58       59.85      3.09 o
   2   9   1      413.01      441.31      8.63 o
   3   9   1      219.10      223.89      6.07 o
   4   9   1      301.13      306.59      8.37 o
   5   9   1        2.02        2.61      0.92 o
   6   9   1      201.33      182.12      4.57 o
  -4  10   1      121.05      123.88      3.92 o
  -3  10   1      119.84      123.02      5.24 o
  -2  10   1       17.73       17.86      2.88 o
  -1  10   1       48.41       44.33      3.38 o
   0  10   1       50.91       56.57      3.64 o
   1  10   1      120.67      126.60      4.29 o
   2  10   1       90.11       92.62      4.55 o
   3  10   1      108.85      114.54      4.87 o
   4  10   1        1.61        1.49      0.75 o
   5  10   1        3.31        2.57      1.07 o
  -3  11   1      127.35      124.71      3.75 o
  -2  11   1        0.13        1.12      1.01 o
  -1  11   1        1.27        1.48      1.80 o
   0  11   1        4.79        4.51      1.10 o
   1  11   1        1.09        0.25      0.73 o
   2  11   1      199.03      202.32      5.61 o
   3  11   1        6.79        6.50      1.07 o
   4  11   1      123.74      133.59      5.64 o
  -2  12   1       16.14       11.07      1.34 o
  -1  12   1      103.58      114.16      4.86 o
   0  12   1        6.06        6.51      0.94 o
   1  12   1       20.88       24.12      2.52 o
   2  12   1       47.67       44.24      3.07 o
   3  12   1       44.45       42.66      2.50 o
  -2 -12   2       62.91       70.31      3.35 o
  -1 -12   2       94.11       89.44      4.21 o
   0 -12   2      270.58      304.42      7.80 o
   1 -12   2       28.76       28.40      2.26 o
  -4 -11   2        1.03        0.11      0.66 o
  -3 -11   2       41.09       42.49      3.47 o
  -2 -11   2       95.31      117.83      6.34 o
  -1 -11   2       26.98       25.91      3.29 o
   0 -11   2        9.65        9.84      1.47 o
   1 -11   2       25.94       28.15      2.19 o
   2 -11   2       53.96       51.56      2.75 o
   3 -11   2        1.23        2.21      0.63 o
  -5 -10   2       32.69       36.27      2.82 o
  -4 -10   2       83.11       94.11      5.70 o
  -3 -10   2       63.40       65.72      5.44 o
  -2 -10   2       26.95       25.96      3.73 o
  -1 -10   2      117.75      120.49      7.91 o
   0 -10   2      195.38      197.69      6.64 o
   1 -10   2       45.56       47.07      4.99 o
   2 -10   2       19.27       18.08      3.14 o
   3 -10   2        6.40        7.51      2.02 o
   4 -10   2        6.35        5.01      0.91 o
  -6  -9   2      118.52      123.97      4.87 o
  -5  -9   2      300.29      323.18     10.66 o
  -4  -9   2       69.40       79.83      6.28 o
  -3  -9   2      295.27      343.54     13.51 o
  -2  -9   2      181.68      184.99     10.17 o
  -1  -9   2       73.45       75.85      6.71 o
   0  -9   2      145.00      137.72      8.85 o
   1  -9   2       49.26       44.63      5.06 o
   2  -9   2       83.69       62.60      6.06 o
   3  -9   2        2.63        4.65      2.26 o
   4  -9   2        4.54        4.92      1.99 o
   5  -9   2        0.06        0.05      0.61 o
  -6  -8   2      199.73      202.97      8.03 o
  -5  -8   2        0.38        0.11      1.36 o
  -4  -8   2      495.96      531.46     17.01 o
  -3  -8   2      777.78      816.49     21.37 o
  -2  -8   2       84.18       93.30      7.22 o
  -1  -8   2      450.88      474.99     11.63 o
   0  -8   2      290.47      291.09     10.14 o
   1  -8   2       45.24       43.15      3.48 o
   2  -8   2      454.29      428.47     15.54 o
   3  -8   2       22.61       15.13      3.24 o
   4  -8   2       17.67       12.71      3.10 o
   5  -8   2        3.93        3.31      1.83 o
   6  -8   2       48.15       52.06      3.41 o
  -7  -7   2       19.46       18.79      2.21 o
  -6  -7   2       20.22       20.60      2.50 o
  -5  -7   2        1.83        2.06      1.27 o
  -4  -7   2      491.40      468.88     13.68 o
  -3  -7   2      392.76      374.62     22.06 o
  -2  -7   2      405.29      415.66     12.03 o
  -1  -7   2       88.83       92.82      7.28 o
   0  -7   2      502.31      504.69     16.67 o
   1  -7   2       63.69       72.94      6.26 o
   2  -7   2      182.05      171.42      8.97 o
   3  -7   2      154.53      149.21      6.12 o
   4  -7   2        0.07        1.36      1.11 o
   5  -7   2      245.44      265.31      7.56 o
   6  -7   2      372.93      377.88     17.96 o
  -7  -6   2      114.71      116.04      5.03 o
  -6  -6   2      173.57      185.83      8.34 o
  -5  -6   2       16.94       19.00      2.93 o
  -4  -6   2     4144.89     3863.68     80.37 o
  -3  -6   2       12.57        8.98      2.29 o
  -2  -6   2      606.89      581.38     16.64 o
  -1  -6   2      211.08      207.88      9.98 o
   0  -6   2      395.72      378.77     13.19 o
   1  -6   2       28.91       23.73      3.30 o
   2  -6   2      837.61      831.85     18.37 o
   3  -6   2        0.21        2.01      1.46 o
   4  -6   2      586.88      617.59     12.55 o
   5  -6   2        1.74        3.78      1.40 o
   6  -6   2       13.79       12.19      1.69 o
   7  -6   2        7.71        8.26      0.92 o
  -7  -5   2       24.06       23.27      2.83 o
  -6  -5   2      139.60      129.92      8.45 o
  -5  -5   2      394.87      402.57      9.58 o
  -4  -5   2      156.21      165.89      8.73 o
  -3  -5   2       28.77       24.52      2.18 o
  -2  -5   2      326.57      354.11     11.82 o
  -1  -5   2      252.50      280.48     10.33 o
   0  -5   2      636.32      634.34     15.24 o
   1  -5   2     1028.39     1007.37     18.77 o
   2  -5   2      265.03      264.01      6.62 o
   3  -5   2      453.42      436.91     13.18 o
   4  -5   2       55.76       56.61      3.06 o
   5  -5   2       14.21       16.44      2.23 o
   6  -5   2      281.91      296.50     11.32 o
   7  -5   2       59.75       59.34      3.04 o
  -8  -4   2      449.57      412.53      8.26 o
  -7  -4   2       34.41       38.96      6.54 o
  -6  -4   2      295.84      294.86     11.53 o
  -5  -4   2      780.83      749.10     11.42 o
  -4  -4   2      915.89      871.71     19.78 o
  -3  -4   2      172.26      166.60      7.02 o
  -2  -4   2       73.56      100.80      5.55 o
  -1  -4   2       50.39       45.64      3.72 o
   0  -4   2      789.30      851.74     11.12 o
   1  -4   2      897.96      948.02     15.90 o
   2  -4   2     2520.11     2649.47     57.55 o
   3  -4   2       11.83        8.46      2.04 o
   4  -4   2       86.38       88.51      6.20 o
   5  -4   2      825.29      850.85     13.16 o
   6  -4   2      722.38      742.16     19.03 o
   7  -4   2       17.59       19.24      2.04 o
   8  -4   2        0.05        0.34      0.43 o
  -8  -3   2        5.98        4.65      1.35 o
  -7  -3   2       30.98       28.83      3.40 o
  -6  -3   2      319.90      306.85      9.45 o
  -5  -3   2        0.38       -0.86      1.15 o
  -4  -3   2       30.55       30.30      3.69 o
  -3  -3   2      568.56      542.36      7.39 o
  -2  -3   2        1.70        0.70      0.80 o
  -1  -3   2      494.82      483.51      5.13 o
   0  -3   2        2.97        2.95      0.53 o
   1  -3   2        2.86        5.48      0.83 o
   2  -3   2        3.68        4.05      0.78 o
   3  -3   2        3.73        4.59      1.39 o
   4  -3   2        9.25       11.66      1.50 o
   5  -3   2      264.37      290.22      6.84 o
   6  -3   2      108.82      110.77      5.40 o
   7  -3   2       14.53       15.85      2.06 o
   8  -3   2       59.07       58.80      4.00 o
  -8  -2   2       89.93       96.02      4.43 o
  -7  -2   2       38.25       42.66      4.35 o
  -6  -2   2        5.79       11.35      2.07 o
  -5  -2   2       21.16       25.75      2.15 o
  -4  -2   2      249.49      251.95     10.17 o
  -3  -2   2       96.54       92.92      2.94 o
  -2  -2   2       12.32       17.88      1.73 o
  -1  -2   2     1283.78     1279.95     46.34 o
   0  -2   2     3371.22     3269.34     15.84 o
   1  -2   2      203.65      190.63      4.89 o
   2  -2   2     2634.88     2838.93     15.15 o
   3  -2   2      542.36      607.13     11.96 o
   4  -2   2      530.57      665.30     14.81 o
   5  -2   2        0.89       -1.37      1.37 o
   6  -2   2        6.53        7.17      1.30 o
   7  -2   2       29.08       30.47      2.37 o
   8  -2   2       56.09       57.91      3.40 o
  -8  -1   2       29.06       24.06      2.50 o
  -7  -1   2        1.64        2.34      1.41 o
  -6  -1   2      753.69      762.22     12.09 o
  -5  -1   2       38.64       29.38      3.93 o
  -4  -1   2     1359.88     1420.32     18.68 o
  -3  -1   2      110.68      108.53      4.69 o
  -2  -1   2     6854.66     6618.17     19.01 o
  -1  -1   2      432.23      423.51      5.87 o
   0  -1   2      767.62      783.46      6.86 o
   1  -1   2       54.20       56.64      2.25 o
   2  -1   2    19189.99    18548.37     52.01 o
   3  -1   2      562.76      584.62     11.45 o
   4  -1   2     5020.49     5271.71     41.13 o
   5  -1   2      775.70      819.87     18.97 o
   6  -1   2      907.12      973.75     11.48 o
   7  -1   2       73.18       71.52      3.61 o
   8  -1   2       45.29       45.96      2.62 o
  -8   0   2      110.56      104.48      5.27 o
  -7   0   2       15.46       18.91      2.27 o
  -6   0   2        9.90       14.14      1.76 o
  -5   0   2     1969.68     1943.09     50.74 o
  -4   0   2        0.11        0.29      0.69 o
  -3   0   2       20.80       20.51     11.00 o
  -2   0   2     7100.22     5966.83    138.41 o
  -1   0   2     3379.34     3257.67     17.45 o
   0   0   2      795.34      763.32      6.28 o
   1   0   2      658.61      667.16      7.38 o
   2   0   2    15280.95    14297.42     44.78 o
   3   0   2      441.73      475.83     10.25 o
   4   0   2     2180.61     2534.62     28.81 o
   5   0   2       12.31       10.74      2.44 o
   6   0   2      241.84      251.23      5.83 o
   7   0   2       49.88       53.98      3.20 o
   8   0   2       10.98        9.94      2.16 o
  -8   1   2        0.59        0.86      0.82 o
  -7   1   2       35.57       32.20      2.81 o
  -6   1   2       48.50       54.60      3.27 o
  -5   1   2        4.11        2.49      1.01 o
  -4   1   2       14.26       10.13      1.43 o
  -3   1   2      540.20      505.45      7.87 o
  -2   1   2     1404.77     1413.62     15.66 o
  -1   1   2     4496.37     4160.57     20.78 o
   0   1   2      219.17      222.46      2.72 o
   1   1   2       27.38       22.00      0.94 o
   2   1   2      130.75      115.18      3.03 o
   3   1   2      253.48      242.74      4.02 o
   4   1   2       59.28       65.34      4.79 o
   5   1   2       21.97       24.73      3.48 o
   6   1   2       45.54       47.11      3.10 o
   7   1   2       17.46       18.82      2.60 o
  -8   2   2        0.15       -0.63      0.75 o
  -7   2   2       58.40       56.61      3.58 o
  -6   2   2       61.92       66.25      4.16 o
  -5   2   2        1.59        1.05      0.61 o
  -4   2   2        2.50        1.63      1.22 o
  -3   2   2       31.27       23.39      1.78 o
  -2   2   2      122.82      122.78      3.16 o
  -1   2   2      133.20      119.82      1.53 o
   0   2   2     1976.38     1895.47     17.73 o
   1   2   2     1048.28     1002.05      4.25 o
   2   2   2      156.70      158.02      2.68 o
   3   2   2      955.43      886.33     14.44 o
   4   2   2       53.20       56.25      4.47 o
   5   2   2      130.25      128.54      7.79 o
   6   2   2      279.10      305.60      7.75 o
   7   2   2       18.02       23.18      3.75 o
  -8   3   2       23.89       23.06      2.29 o
  -7   3   2      115.21      114.32      4.69 o
  -6   3   2        1.38        0.71      0.82 o
  -5   3   2      110.01      104.64      4.85 o
  -4   3   2       43.19       40.16      4.36 o
  -3   3   2        3.49        6.92      1.79 o
  -2   3   2      136.70      126.49      3.86 o
  -1   3   2     2875.41     2647.29     15.09 o
   0   3   2     4747.07     4498.27     21.23 o
   1   3   2      728.34      660.63      8.39 o
   2   3   2     1535.15     1465.83     11.03 o
   3   3   2      166.74      157.72      4.22 o
   4   3   2      290.43      284.60     10.09 o
   5   3   2      300.41      299.14     11.90 o
   6   3   2        1.89        2.91      1.30 o
   7   3   2       62.90       64.35      7.15 o
   8   3   2       17.57       20.34      2.83 o
  -8   4   2      248.05      225.58      5.67 o
  -7   4   2      318.49      317.61      9.85 o
  -6   4   2      158.96      171.16      8.99 o
  -5   4   2       54.69       57.74      3.03 o
  -4   4   2       96.75       92.12      6.27 o
  -3   4   2      938.33     1018.41     18.19 o
  -2   4   2       27.56       43.49      2.04 o
  -1   4   2      350.87      327.31      5.41 o
   0   4   2      516.31      460.61      6.77 o
   1   4   2      414.17      399.97      4.15 o
   2   4   2      898.25      926.41      9.73 o
   3   4   2       85.86       93.17      3.54 o
   4   4   2      544.38      523.03     13.77 o
   5   4   2        2.33        4.50      1.18 o
   6   4   2      813.28      866.74     25.15 o
   7   4   2      263.33      278.63      9.03 o
   8   4   2      362.46      387.62     11.03 o
  -7   5   2       15.62       15.92      2.49 o
  -6   5   2      175.82      204.64     10.04 o
  -5   5   2        0.70       -1.56      1.71 o
  -4   5   2       10.48       11.22      1.74 o
  -3   5   2      859.97      900.27     17.96 o
  -2   5   2      160.87      155.52      4.36 o
  -1   5   2        0.05        1.13      0.57 o
   0   5   2     3368.23     3490.07     31.15 o
   1   5   2     2903.65     3107.30     30.57 o
   2   5   2      442.60      568.80      7.76 o
   3   5   2     1217.00     1239.09     13.52 o
   4   5   2        5.33        4.24      0.99 o
   5   5   2        0.78        1.82      1.20 o
   6   5   2      215.81      210.26      7.92 o
   7   5   2        0.38        2.59      1.20 o
   8   5   2      191.79      178.84      6.86 o
  -7   6   2       11.24       11.61      1.78 o
  -6   6   2        5.77        5.96      1.90 o
  -5   6   2       59.62       59.95      5.98 o
  -4   6   2      135.73      135.83      8.71 o
  -3   6   2       96.51       97.46      4.57 o
  -2   6   2        2.97       -0.13      0.67 o
  -1   6   2       11.30       21.15      2.87 o
   0   6   2     1080.73      943.21     18.46 o
   1   6   2      326.53      349.54     11.58 o
   2   6   2        2.56       10.02      2.14 o
   3   6   2       26.49       14.63      2.65 o
   4   6   2       46.42       49.89      6.19 o
   5   6   2      220.50      215.32     10.58 o
   6   6   2       89.47       88.06      6.84 o
   7   6   2        7.32        9.01      2.20 o
   8   6   2        8.40       11.65      1.08 o
  -6   7   2        0.35        0.76      1.13 o
  -5   7   2       48.74       56.21      3.72 o
  -4   7   2      156.56      158.54      9.43 o
  -3   7   2       65.13       70.64      6.22 o
  -2   7   2       17.63       15.37      2.75 o
  -1   7   2      237.78      237.77      9.81 o
   0   7   2      204.19      207.41      9.59 o
   1   7   2        8.81        8.69      2.32 o
   2   7   2      101.11       80.08      6.40 o
   3   7   2        1.47        2.05      0.72 o
   4   7   2        0.60        2.96      1.43 o
   5   7   2        3.35        6.49      2.20 o
   6   7   2      140.56      139.34      8.01 o
   7   7   2       97.17       96.18      5.49 o
  -6   8   2        8.94        7.39      0.94 o
  -5   8   2      105.72      105.53      6.14 o
  -4   8   2      203.31      205.89      6.75 o
  -3   8   2       56.97       50.86      5.61 o
  -2   8   2       43.52       46.66      5.07 o
  -1   8   2      239.42      218.64      5.80 o
   0   8   2      474.32      430.78      7.12 o
   1   8   2       18.79       14.84      1.22 o
   2   8   2        9.14        4.87      0.98 o
   3   8   2        0.06        0.76      0.84 o
   4   8   2       28.57       29.03      2.26 o
   5   8   2       30.83       33.38      3.57 o
   6   8   2       43.49       37.30      2.74 o
   7   8   2        3.69        3.44      0.73 o
  -5   9   2       15.82       17.38      2.02 o
  -4   9   2      140.91      128.38      3.85 o
  -3   9   2       78.59       71.58      3.24 o
  -2   9   2      258.46      254.80     11.60 o
  -1   9   2       44.30       38.51      3.15 o
   0   9   2      456.41      439.15      8.43 o
   1   9   2       39.86       37.15      2.50 o
   2   9   2       78.14       85.21      4.99 o
   3   9   2       15.00       15.07      1.77 o
   4   9   2       24.25       28.55      2.16 o
   5   9   2        1.35        2.22      1.01 o
   6   9   2       22.46       18.36      1.59 o
  -4  10   2       17.31       18.14      2.10 o
  -3  10   2      119.70      127.74      4.94 o
  -2  10   2       14.94       14.84      1.95 o
  -1  10   2      157.12      150.75      6.10 o
   0  10   2      147.30      153.43      4.93 o
   1  10   2        9.27       14.92      1.59 o
   2  10   2       52.81       56.28      3.62 o
   3  10   2      149.14      146.50      5.63 o
   4  10   2       79.66       80.31      3.89 o
   5  10   2       68.88       68.28      3.00 o
  -3  11   2       29.77       20.79      1.56 o
  -2  11   2       68.43       65.32      3.28 o
  -1  11   2        4.70        1.90      1.05 o
   0  11   2       79.04       84.18      4.07 o
   1  11   2       58.37       55.14      2.57 o
   2  11   2       94.58       92.32      4.00 o
   3  11   2       52.80       61.75      3.03 o
   4  11   2        9.38        8.63      1.01 o
  -2  12   2       70.71       71.78      3.37 o
  -1  12   2       11.94        5.72      1.05 o
   0  12   2       76.90       77.11      2.95 o
   1  12   2      101.62       89.17      4.57 o
   2  12   2       32.60       33.01      2.64 o
   3  12   2        8.68        7.88      1.13 o
  -1 -12   3       79.29       72.55      3.40 o
   0 -12   3      110.02      105.97      4.18 o
  -3 -11   3      232.17      241.82      7.56 o
  -2 -11   3       15.87       17.75      2.48 o
  -1 -11   3        1.69        2.12      1.13 o
   0 -11   3       72.58       74.54      5.23 o
   1 -11   3        4.19        5.05      0.98 o
   2 -11   3      105.01      104.36      4.66 o
   3 -11   3        3.68        3.08      0.72 o
  -5 -10   3       31.88       32.36      2.34 o
  -4 -10   3      115.59      122.31      6.07 o
  -3 -10   3      199.84      210.78      9.14 o
  -2 -10   3      257.07      285.41     11.39 o
  -1 -10   3       32.77       36.60      4.34 o
   0 -10   3       11.28       10.89      1.58 o
   1 -10   3       68.31       77.05      6.20 o
   2 -10   3        8.34        9.07      2.34 o
   3 -10   3        0.55       -0.04      1.22 o
   4 -10   3       80.90       82.28      3.03 o
  -6  -9   3        5.18        5.49      0.96 o
  -5  -9   3        1.32        0.72      0.87 o
  -4  -9   3        1.48       -0.43      1.27 o
  -3  -9   3      156.83      168.32      9.32 o
  -2  -9   3      247.51      241.51     11.48 o
  -1  -9   3       97.19       96.42      7.43 o
   0  -9   3       32.01       33.80      4.42 o
   1  -9   3      223.74      196.84      6.89 o
   2  -9   3       43.41       40.53      3.09 o
   3  -9   3       31.56       22.77      3.71 o
   4  -9   3        0.81        0.30      1.20 o
   5  -9   3       34.16       31.98      2.31 o
  -6  -8   3        0.54        0.56      0.89 o
  -5  -8   3        9.72       12.15      2.48 o
  -4  -8   3      699.70      759.48     19.88 o
  -3  -8   3     1278.85     1359.00     27.42 o
  -2  -8   3       36.06       41.01      4.92 o
  -1  -8   3      104.91      103.67      7.57 o
   0  -8   3       70.39       70.49      4.55 o
   1  -8   3      206.32      177.78      9.73 o
   2  -8   3       14.32       15.06      2.15 o
   3  -8   3      233.81      218.98      7.36 o
   4  -8   3       23.44       27.09      2.56 o
   5  -8   3        8.52        6.85      1.75 o
   6  -8   3        1.96        2.08      0.95 o
  -7  -7   3       36.11       33.97      2.57 o
  -6  -7   3        6.91        7.41      1.92 o
  -3  -7   3       71.63       66.08      4.25 o
  -2  -7   3     2026.79     1971.75     22.91 o
  -1  -7   3      275.02      283.97      8.61 o
   0  -7   3     1196.06     1201.77     28.37 o
   1  -7   3        5.51        6.46      1.57 o
   2  -7   3      232.49      219.90      9.82 o
   3  -7   3       17.88       18.50      2.31 o
   4  -7   3      173.04      180.11      6.88 o
   5  -7   3      322.08      323.65      8.48 o
   6  -7   3      209.96      207.71     14.72 o
  -6  -6   3      138.38      143.02      5.64 o
  -5  -6   3      258.30      251.63      7.23 o
  -4  -6   3      738.78      729.27     18.41 o
  -3  -6   3       72.82       64.68      7.55 o
  -2  -6   3     1993.50     1919.80     31.06 o
  -1  -6   3     1122.81     1107.22     23.69 o
   0  -6   3        7.37        5.57      2.06 o
   1  -6   3      255.18      254.18     10.96 o
   2  -6   3      332.57      311.00     11.70 o
   3  -6   3       28.75       24.76      5.00 o
   4  -6   3      325.14      336.83      9.43 o
   5  -6   3       12.43       11.46      1.97 o
   6  -6   3       18.29       13.75      2.40 o
   7  -6   3       31.34       29.16      2.40 o
  -7  -5   3       63.14       67.41      4.09 o
  -6  -5   3       19.55       20.18      2.11 o
  -5  -5   3        6.34        5.57      1.24 o
  -4  -5   3      955.76      922.16     36.93 o
  -3  -5   3      389.09      364.76      8.52 o
  -2  -5   3        2.26        1.58      1.45 o
  -1  -5   3      341.62      340.39     11.84 o
   0  -5   3      102.12      110.55      6.69 o
   1  -5   3      891.90      843.86     18.02 o
   2  -5   3      212.15      211.74      8.77 o
   3  -5   3      153.59      172.95      8.40 o
   4  -5   3      368.50      387.41     12.86 o
   5  -5   3      550.16      569.36     12.49 o
   6  -5   3      148.67      160.24      8.53 o
   7  -5   3      120.47      127.28      4.43 o
  -7  -4   3       36.70       37.99      2.52 o
  -6  -4   3       80.23       85.42      6.39 o
  -5  -4   3      229.37      235.53      7.78 o
  -4  -4   3      157.30      153.30      8.61 o
  -3  -4   3      259.07      246.35      8.84 o
  -2  -4   3      226.95      207.94      8.29 o
  -1  -4   3       69.14       62.89      4.58 o
   0  -4   3      301.28      374.42     10.56 o
   1  -4   3      375.42      377.15     10.76 o
   2  -4   3      526.57      547.94     17.86 o
   3  -4   3     1017.97     1099.38     19.65 o
   4  -4   3        0.86        3.28      1.63 o
   5  -4   3      686.34      722.41     12.53 o
   6  -4   3      494.58      506.74     15.87 o
   7  -4   3       97.48      100.37      4.43 o
   8  -4   3       34.71       29.29      2.18 o
  -8  -3   3       29.44       21.53      1.97 o
  -7  -3   3       59.27       51.57      4.59 o
  -6  -3   3      109.82      108.80      7.39 o
  -5  -3   3      178.88      181.69      5.78 o
  -4  -3   3       80.41       82.50      6.18 o
  -3  -3   3      487.73      488.32      7.59 o
  -2  -3   3       92.00       78.49      4.53 o
  -1  -3   3       55.79       66.41      2.23 o
   0  -3   3      473.39      503.36      6.28 o
   1  -3   3     1173.05     1207.06     15.05 o
   2  -3   3      124.99      118.30      5.61 o
   3  -3   3      140.68      134.40      5.62 o
   4  -3   3       70.29       70.62      5.26 o
   5  -3   3        2.96        3.54      1.03 o
   6  -3   3       18.50       15.38      3.04 o
   7  -3   3        8.23        7.81      1.50 o
   8  -3   3       14.60       13.12      1.26 o
  -8  -2   3        0.99        0.21      0.49 o
  -7  -2   3      222.03      206.46      9.36 o
  -6  -2   3        0.88        1.22      1.19 o
  -5  -2   3      301.17      292.22      7.26 o
  -4  -2   3      216.93      244.28      6.51 o
  -3  -2   3        5.96       10.38      1.64 o
  -2  -2   3        2.48        2.43      0.87 o
  -1  -2   3       20.54       23.71      1.60 o
   0  -2   3     1394.01     1348.95     11.68 o
   1  -2   3      446.95      454.80      7.91 o
   2  -2   3       13.54       26.24      2.28 o
   3  -2   3     1655.32     1700.11     14.43 o
   4  -2   3     1386.57     1597.26     23.03 o
   5  -2   3       21.24       18.92      1.75 o
   6  -2   3     1002.07     1002.59     19.53 o
   7  -2   3      129.53      124.89      4.53 o
   8  -2   3      137.08      124.93      6.78 o
  -8  -1   3       16.44       18.44      2.15 o
  -7  -1   3       57.86       53.93      5.01 o
  -6  -1   3      305.75      295.48     12.48 o
  -5  -1   3      179.66      212.76      5.16 o
  -4  -1   3     2374.94     2404.09     20.59 o
  -3  -1   3      143.13      124.71      5.34 o
  -2  -1   3       34.43       23.91      1.32 o
  -1  -1   3     2426.17     2273.57     15.68 o
   0  -1   3        0.55        2.99      0.66 o
   1  -1   3      357.26      343.38      5.78 o
   2  -1   3     2501.49     2572.85     20.35 o
   3  -1   3      112.07      115.12      5.32 o
   4  -1   3     6691.22     7414.57     50.26 o
   5  -1   3       31.32       30.82      3.94 o
   6  -1   3     1031.02     1082.88     20.59 o
   7  -1   3       71.72       76.58      3.68 o
   8  -1   3        4.70        7.94      1.87 o
  -8   0   3       45.60       48.48      3.51 o
  -7   0   3       50.47       47.71      4.80 o
  -6   0   3       46.06       49.97      3.65 o
  -5   0   3       95.22       84.60      2.85 o
  -4   0   3      289.30      276.10      7.04 o
  -3   0   3      378.40      388.70      9.91 o
  -2   0   3       15.82       30.47      1.35 o
   0   0   3      699.12      663.18      7.23 o
   1   0   3     2340.27     2194.39     11.26 o
   2   0   3     3182.31     3073.65     22.00 o
   3   0   3      836.77      812.37     14.79 o
   4   0   3      152.75      200.74      8.23 o
   5   0   3      279.96      311.24     11.98 o
   6   0   3        5.10        9.22      1.37 o
   7   0   3        2.10        2.55      0.88 o
   8   0   3       71.18       73.81      5.46 o
  -8   1   3       26.27       28.59      2.69 o
  -7   1   3       18.30       16.88      3.00 o
  -6   1   3        5.29        4.58      1.32 o
  -5   1   3      130.56      125.75      4.15 o
  -4   1   3       31.11       39.57      2.71 o
  -3   1   3      847.14      811.36     10.38 o
  -2   1   3       58.21       59.06      3.46 o
  -1   1   3     1506.79     1463.19     13.56 o
   0   1   3     1346.78     1279.05      9.98 o
   1   1   3     5531.79     5045.69     27.52 o
   2   1   3     1305.68     1307.21     13.98 o
   3   1   3      602.60      578.80      6.62 o
   4   1   3      376.38      382.10     11.39 o
   5   1   3      416.45      407.21     13.71 o
   6   1   3       58.15       61.73      4.07 o
   7   1   3        4.05        2.35      1.93 o
   8   1   3       17.23       15.75      2.06 o
  -8   2   3        1.38        0.86      0.78 o
  -7   2   3        8.60        6.59      1.32 o
  -6   2   3       40.16       44.63      3.38 o
  -5   2   3       25.00       23.13      1.91 o
  -4   2   3        1.26        0.20      0.63 o
  -3   2   3      738.05      763.05     17.84 o
  -2   2   3      576.70      547.54      4.50 o
  -1   2   3      253.61      208.47      5.71 o
   0   2   3      575.73      550.14      4.66 o
   1   2   3      344.51      324.47      3.61 o
   2   2   3       89.52       91.55      2.14 o
   3   2   3       48.05       35.11      1.86 o
   4   2   3       17.76       18.71      2.69 o
   5   2   3      122.45      126.04      7.70 o
   6   2   3      258.16      269.10      8.46 o
   7   2   3       64.03       74.36      4.89 o
   8   2   3       77.39       77.64      6.85 o
  -8   3   3       33.92       28.52      2.34 o
  -7   3   3        1.73        0.81      0.83 o
  -6   3   3       20.28       17.49      2.17 o
  -5   3   3      112.98      111.20      5.94 o
  -4   3   3       78.26       71.59      5.90 o
  -3   3   3      168.63      185.68      4.89 o
  -2   3   3       12.32       10.48      1.50 o
  -1   3   3      140.80      136.79      1.62 o
   0   3   3        6.30        8.75      0.86 o
   1   3   3       29.51       19.44      0.93 o
   2   3   3        2.32        1.94      0.29 o
   3   3   3        9.21       11.49      1.00 o
   4   3   3       31.09       33.96      3.57 o
   5   3   3      199.97      188.38      9.46 o
   6   3   3      159.97      159.75      8.86 o
   7   3   3      180.61      194.92     12.27 o
   8   3   3        9.55       11.48      1.73 o
  -7   4   3      277.80      304.78     10.56 o
  -6   4   3       16.03       16.21      3.27 o
  -5   4   3      254.69      251.62     11.53 o
  -4   4   3       60.74       54.76      4.84 o
  -3   4   3     1125.29     1159.58     14.61 o
  -2   4   3     1927.44     1884.83     23.04 o
  -1   4   3        1.66        3.12      0.52 o
   0   4   3      240.24      206.57      4.59 o
   1   4   3     1546.59     1638.90      8.27 o
   2   4   3     8414.13     8580.94     24.37 o
   3   4   3       41.33       56.43      2.77 o
   4   4   3     1532.32     1550.16     23.60 o
   5   4   3      748.37      714.39     18.45 o
   6   4   3       58.67       69.86      7.28 o
   7   4   3      419.86      445.08     11.41 o
   8   4   3       43.96       50.40      4.16 o
  -7   5   3       13.87       13.27      2.16 o
  -6   5   3       33.88       42.52      4.67 o
  -5   5   3       19.54       21.59      3.65 o
  -4   5   3       55.27       51.12      3.46 o
  -3   5   3        0.92        3.73      1.40 o
  -2   5   3      727.34      741.41     14.17 o
  -1   5   3      134.77      145.95      4.06 o
   0   5   3     2930.64     3016.07     30.32 o
   1   5   3      243.95      251.45      6.09 o
   2   5   3      153.00      166.15      7.38 o
   3   5   3     1559.88     1745.49     27.39 o
   4   5   3      346.40      316.93     10.69 o
   5   5   3        2.84        2.72      3.03 o
   6   5   3      248.43      263.56      8.93 o
   7   5   3      150.65      157.52      6.49 o
   8   5   3       71.33       69.54      4.44 o
  -7   6   3       18.08       14.15      1.25 o
  -6   6   3       57.22       63.01      5.13 o
  -5   6   3       25.83       23.15      3.63 o
  -4   6   3        7.26        9.69      2.80 o
  -3   6   3      177.11      164.72      5.83 o
  -2   6   3       82.70       80.58      5.04 o
  -1   6   3      750.14      727.89     15.22 o
   0   6   3      128.13      128.75      6.76 o
   1   6   3       79.66       74.36      5.40 o
   2   6   3        2.58        3.52      1.59 o
   3   6   3      263.17      254.67     10.31 o
   4   6   3       33.86       32.98      2.74 o
   5   6   3      119.88      119.50      7.95 o
   6   6   3       56.53       54.45      5.46 o
   7   6   3        2.68        1.94      0.99 o
   8   6   3       84.97       80.00      6.19 o
  -6   7   3        6.74        5.68      1.43 o
  -5   7   3       82.01       81.90      6.08 o
  -4   7   3      150.68      162.58      5.95 o
  -3   7   3        1.53        1.60      1.48 o
  -2   7   3        4.27        4.52      1.55 o
  -1   7   3      266.19      270.36     10.33 o
   0   7   3      810.43      826.13     18.94 o
   1   7   3      275.28      291.69     11.71 o
   2   7   3        4.74        1.78      1.37 o
   3   7   3      553.70      562.48      9.34 o
   4   7   3       26.12       26.81      2.15 o
   5   7   3      168.34      165.66      9.43 o
   6   7   3       84.91       91.40      6.71 o
   7   7   3       41.62       36.84      3.62 o
  -6   8   3        4.89        3.90      0.69 o
  -5   8   3       14.54       15.93      2.45 o
  -4   8   3       42.23       46.82      3.19 o
  -3   8   3      169.88      174.88      9.55 o
  -2   8   3       30.61       29.94      3.96 o
  -1   8   3      232.33      229.24      5.91 o
   0   8   3     1273.39     1225.81     10.60 o
   1   8   3      646.53      633.84      7.63 o
   2   8   3      149.55      155.57      6.71 o
   3   8   3       85.03       94.52      3.49 o
   4   8   3      197.11      186.90      5.61 o
   5   8   3       99.30      109.11      4.19 o
   6   8   3       36.66       38.66      2.79 o
   7   8   3      151.23      152.09      6.60 o
  -5   9   3        3.72        5.43      0.78 o
  -4   9   3        0.36        0.55      0.46 o
  -3   9   3        7.06        4.79      1.09 o
  -2   9   3      239.36      232.49      9.83 o
  -1   9   3      323.39      301.34      7.11 o
   0   9   3       78.85       81.51      3.69 o
   1   9   3     1611.54     1510.26     18.06 o
   2   9   3        4.34        9.16      1.33 o
   3   9   3        6.31        6.80      1.24 o
   4   9   3      396.68      393.75      7.88 o
   5   9   3       62.28       67.55      2.93 o
   6   9   3      112.60      107.87      3.80 o
  -4  10   3       46.24       47.34      2.91 o
  -3  10   3      247.75      252.09      6.60 o
  -2  10   3        6.57        8.86      1.60 o
  -1  10   3      103.74       98.86      4.90 o
   0  10   3        7.03        6.13      1.16 o
   1  10   3       12.86        4.84      1.29 o
   2  10   3        2.00        2.30      0.72 o
   3  10   3       68.26       72.90      3.53 o
   4  10   3       28.80       27.79      2.37 o
   5  10   3        6.98        3.34      0.88 o
   6  10   3       53.51       45.98      2.47 o
  -3  11   3       25.43       22.81      1.92 o
  -2  11   3       57.21       57.43      2.99 o
  -1  11   3       55.95       53.74      3.18 o
   0  11   3      317.87      327.74      7.91 o
   1  11   3       27.44       22.04      1.72 o
   2  11   3       69.34       75.06      3.68 o
   3  11   3      103.13      103.90      4.00 o
   4  11   3        0.32        1.50      0.62 o
  -2  12   3        1.05        1.62      0.76 o
  -1  12   3      211.49      183.88     16.76 o
   0  12   3       17.24       14.19      1.64 o
   1  12   3        0.39       -0.11      0.54 o
   2  12   3      217.32      173.97      5.62 o
  -3 -11   4       85.81       96.51      4.22 o
  -2 -11   4       58.13       58.26      3.92 o
  -1 -11   4       95.95      103.92      5.60 o
   0 -11   4       62.51       60.73      4.38 o
   1 -11   4       13.53       14.97      1.96 o
   2 -11   4        1.54        1.34      0.61 o
  -4 -10   4      312.70      320.03      8.86 o
  -3 -10   4      100.88      104.65      6.07 o
  -2 -10   4      337.58      365.07     12.30 o
  -1 -10   4       20.46       19.87      3.16 o
   0 -10   4       83.14       73.38      3.43 o
   1 -10   4       30.01       28.82      3.79 o
   2 -10   4        1.03        1.04      1.28 o
   3 -10   4       20.94       21.63      2.82 o
   4 -10   4        6.91        6.09      0.86 o
  -5  -9   4      161.39      168.76      4.36 o
  -4  -9   4      136.10      144.57      4.95 o
  -3  -9   4      298.38      327.36      8.03 o
  -2  -9   4       53.25       57.53      5.55 o
  -1  -9   4        1.69        2.58      1.69 o
   0  -9   4      244.09      241.45     11.41 o
   1  -9   4       10.66       18.93      2.28 o
   2  -9   4        1.11       -1.05      1.05 o
   3  -9   4        1.37        3.82      1.03 o
   4  -9   4      151.01      154.19      6.07 o
   5  -9   4        1.19        1.48      0.65 o
  -6  -8   4       52.14       58.62      3.66 o
  -5  -8   4      113.18      118.77      6.79 o
  -4  -8   4      126.32      137.38      8.29 o
  -3  -8   4      492.04      560.30     17.33 o
  -2  -8   4     1354.48     1453.77     28.01 o
  -1  -8   4      151.80      148.64      8.97 o
   0  -8   4      472.98      509.14     16.45 o
   1  -8   4       59.04       53.65      5.52 o
   2  -8   4      291.33      279.31      8.50 o
   3  -8   4       32.30       38.21      3.20 o
   4  -8   4       47.91       49.47      3.34 o
   5  -8   4        0.36        0.68      1.04 o
   6  -8   4       15.45       16.72      1.84 o
  -6  -7   4      138.64      155.61      7.17 o
  -5  -7   4        4.61        2.78      1.65 o
  -4  -7   4      149.70      157.08      9.23 o
  -3  -7   4       19.42       18.99      3.40 o
  -2  -7   4     2295.46     2341.17     25.33 o
  -1  -7   4      174.74      189.33      7.17 o
   0  -7   4     1482.83     1461.96     23.97 o
   1  -7   4       89.70       86.96      4.83 o
   2  -7   4       84.46       85.09      3.85 o
   3  -7   4      111.62       97.58      5.15 o
   4  -7   4       71.70       79.34      4.59 o
   5  -7   4        0.75       -1.03      1.03 o
   6  -7   4      157.29      158.39      5.04 o
  -7  -6   4        6.95        5.72      1.30 o
  -6  -6   4       44.05       44.11      3.84 o
  -5  -6   4       19.93       17.88      2.96 o
  -4  -6   4        2.65        0.46      1.43 o
  -3  -6   4       14.72       12.09      2.20 o
  -2  -6   4      159.81      169.46      9.59 o
  -1  -6   4      261.18      268.81     12.02 o
   0  -6   4       22.85       18.89      3.41 o
   1  -6   4       56.68       55.44      5.36 o
   2  -6   4      206.32      167.78      9.02 o
   3  -6   4       94.38       93.84      4.93 o
   4  -6   4        7.10       15.56      4.27 o
   5  -6   4      347.74      350.65      9.53 o
   6  -6   4       17.03       13.74      2.40 o
   7  -6   4        6.99        6.56      0.87 o
  -7  -5   4       88.02       77.03      4.02 o
  -6  -5   4        2.81        2.84      0.91 o
  -5  -5   4      208.56      210.16     10.34 o
  -4  -5   4        1.01        0.63      2.89 o
  -3  -5   4      143.77      140.07      7.72 o
  -2  -5   4      836.89      849.42     19.42 o
  -1  -5   4      485.82      497.34     14.85 o
   0  -5   4     1186.01     1282.80     23.65 o
   1  -5   4       82.07       74.72      4.95 o
   2  -5   4       31.23       34.45      3.83 o
   3  -5   4      109.43       99.15      6.50 o
   4  -5   4       28.82       32.18      2.43 o
   5  -5   4        1.15        1.93      1.16 o
   6  -5   4       16.32       16.52      2.91 o
   7  -5   4       83.57       78.46      3.42 o
  -7  -4   4        0.48       -0.37      0.61 o
  -6  -4   4      136.13      141.59      8.49 o
  -5  -4   4       72.55       69.44      6.04 o
  -4  -4   4       71.77       68.55      4.11 o
  -3  -4   4      354.19      308.69     10.27 o
  -2  -4   4        5.10        8.69      1.98 o
  -1  -4   4      516.15      569.68      7.50 o
   0  -4   4     1642.06     1811.15     37.42 o
   1  -4   4        3.30        9.08      1.15 o
   2  -4   4       99.16      109.68      4.17 o
   3  -4   4      378.21      379.75     11.70 o
   4  -4   4      539.96      531.01     15.13 o
   5  -4   4        2.07       11.10      8.77 o
   6  -4   4        1.57        3.77      1.85 o
   7  -4   4       76.40       76.54     10.18 o
   8  -4   4        8.47        8.76      1.26 o
  -7  -3   4        1.87        1.08      1.34 o
  -6  -3   4      156.80      170.99      9.28 o
  -5  -3   4      104.99       99.26      5.14 o
  -4  -3   4      514.70      500.54     15.67 o
  -3  -3   4      325.04      326.83      6.58 o
  -2  -3   4       72.16       60.33      4.17 o
  -1  -3   4      113.32      116.51      3.32 o
   0  -3   4      577.47      576.28      9.11 o
   2  -3   4       29.09       27.60      2.72 o
   3  -3   4      772.59      773.54     10.36 o
   4  -3   4      101.69      123.06      6.93 o
   5  -3   4      225.56      242.07      6.32 o
   6  -3   4        0.51        1.12      1.45 o
   7  -3   4       29.09       30.77      2.72 o
   8  -3   4      143.68      111.67     16.86 o
  -8  -2   4       26.26       25.62      1.46 o
  -7  -2   4       34.84       35.32      3.96 o
  -6  -2   4        3.04        2.96      1.65 o
  -5  -2   4       65.46       59.78      3.98 o
  -4  -2   4       61.19       96.00      4.32 o
  -3  -2   4       23.68       14.08      2.05 o
  -2  -2   4     2284.39     2406.28     22.40 o
  -1  -2   4       22.71       26.58      1.94 o
   0  -2   4     2348.07     2247.45     17.06 o
   1  -2   4      231.95      221.42      5.81 o
   2  -2   4     2925.87     2931.11     23.67 o
   3  -2   4        1.09        1.18      0.87 o
   4  -2   4     1773.82     1878.88     34.49 o
   5  -2   4      250.72      264.96      7.71 o
   6  -2   4     3870.46     3902.46     41.30 o
   7  -2   4       94.81       90.52      4.42 o
   8  -2   4      709.97      700.54     14.59 o
  -8  -1   4        1.85        0.77      0.69 o
  -7  -1   4      349.90      356.08     12.41 o
  -6  -1   4       18.26       20.49      3.53 o
  -5  -1   4       93.69       93.51      5.38 o
  -4  -1   4      774.17      766.29     12.19 o
  -3  -1   4      419.39      415.64     10.45 o
  -2  -1   4      821.99      907.22      8.88 o
  -1  -1   4      202.17      160.00      4.74 o
   0  -1   4      437.37      396.30      6.84 o
   1  -1   4       12.28       12.18      1.24 o
   2  -1   4      366.92      381.70      7.50 o
   3  -1   4     1154.24     1243.91     17.88 o
   4  -1   4     1793.93     1996.29     26.73 o
   5  -1   4        3.04        4.67      1.65 o
   6  -1   4      209.16      217.08      7.20 o
   7  -1   4      161.32      159.65      5.18 o
   8  -1   4      120.47      111.93      6.29 o
  -8   0   4       27.16       27.57      2.55 o
  -7   0   4      212.90      208.98      9.68 o
  -6   0   4      132.98      121.07      8.22 o
  -5   0   4      167.34      161.99      4.31 o
  -4   0   4       65.35       62.54      3.55 o
  -3   0   4     1964.98     1924.01     23.42 o
  -2   0   4      443.88      406.17      9.20 o
  -1   0   4     5459.61     5327.84     27.92 o
   0   0   4      485.64      466.64      7.17 o
   1   0   4     2478.44     2342.51     12.15 o
   2   0   4       10.20       15.26      1.79 o
   3   0   4     1700.51     1888.99     22.14 o
   4   0   4      196.23      240.46      9.29 o
   5   0   4       86.90       92.30      6.67 o
   6   0   4      369.05      398.73     10.21 o
   7   0   4        0.61       -1.38      1.38 o
   8   0   4       15.32       15.11      1.97 o
  -8   1   4       30.94       26.69      2.48 o
  -7   1   4       77.20       76.23      5.89 o
  -6   1   4      207.78      215.08      7.28 o
  -5   1   4      270.82      254.83      5.65 o
  -4   1   4       53.91       58.28      3.43 o
  -3   1   4      230.98      235.16      8.61 o
  -2   1   4      382.77      324.24      8.49 o
  -1   1   4     1236.46     1254.70     13.83 o
   0   1   4        1.17        2.26      0.70 o
   1   1   4        3.51        3.06      0.30 o
   2   1   4       80.14       66.80      3.43 o
   3   1   4      236.30      208.69      4.29 o
   4   1   4       80.13       84.64      5.52 o
   5   1   4        0.07       -0.81      1.63 o
   6   1   4       96.19      106.02      5.39 o
   7   1   4       13.85       18.56      2.63 o
   8   1   4       18.92       19.10      2.20 o
  -8   2   4       16.33       15.10      1.80 o
  -7   2   4       12.31       11.24      2.59 o
  -6   2   4       83.23       82.71      4.48 o
  -5   2   4       45.52       44.37      3.13 o
  -4   2   4      163.61      174.25      5.82 o
  -3   2   4      868.02      824.95     10.95 o
  -2   2   4      155.52      152.82      6.25 o
  -1   2   4      378.37      374.49      8.04 o
   0   2   4     4636.31     4201.40      9.00 o
   1   2   4     1788.13     1634.45     10.14 o
   2   2   4      189.00      179.99      3.52 o
   3   2   4      102.47       82.93      2.93 o
   4   2   4      271.17      257.33      9.56 o
   5   2   4      645.80      638.23     17.40 o
   6   2   4        1.38        0.74      1.80 o
   7   2   4        2.47        3.66      2.94 o
   8   2   4       47.57       48.23      5.43 o
  -8   3   4        1.86        0.88      0.60 o
  -7   3   4       15.99       11.18      2.40 o
  -6   3   4      417.18      450.57      9.86 o
  -5   3   4       75.17       85.22      6.68 o
  -4   3   4      156.63      165.57      9.08 o
  -3   3   4      988.55      998.26     17.05 o
  -2   3   4        1.77        1.58      0.35 o
  -1   3   4       10.48        6.21      0.81 o
   0   3   4     1836.76     1824.80      9.58 o
   1   3   4      175.80      160.16      2.02 o
   2   3   4       27.47       35.73      1.36 o
   3   3   4        4.49        2.32      0.67 o
   4   3   4      152.97      185.19      8.13 o
   5   3   4        9.05       10.85      2.37 o
   6   3   4      144.60      138.69      8.08 o
   7   3   4        9.92        8.87      1.86 o
   8   3   4      402.12      435.08      9.60 o
  -7   4   4        7.62        8.18      2.03 o
  -6   4   4       67.20       69.33      6.04 o
  -5   4   4      416.84      474.57     15.70 o
  -4   4   4       24.55       25.22      3.85 o
  -3   4   4       12.93       13.36      2.67 o
  -2   4   4       17.83       18.49      1.67 o
  -1   4   4      151.41      139.84      2.56 o
   0   4   4     1066.85     1056.62     10.54 o
   1   4   4      915.77      902.10     10.30 o
   2   4   4       98.42      100.96      3.06 o
   3   4   4      890.27      956.31     11.32 o
   4   4   4     1133.71     1209.11     20.87 o
   5   4   4      236.28      238.09     10.66 o
   7   4   4       41.81       42.25      3.65 o
   8   4   4      122.99      132.38      5.06 o
  -7   5   4      177.65      174.48      6.83 o
  -6   5   4       24.46       27.62      3.73 o
  -5   5   4        2.98        2.78      1.52 o
  -4   5   4        0.68        1.63      2.04 o
  -3   5   4      251.67      257.06      9.36 o
  -2   5   4      138.90      123.89      5.68 o
  -1   5   4       42.23       41.49      1.78 o
   0   5   4      414.37      399.40      7.33 o
   1   5   4       31.61       33.07      2.26 o
   2   5   4      155.09      219.42      5.97 o
   3   5   4      547.14      594.63      9.34 o
   4   5   4       22.47       34.16      3.61 o
   5   5   4      125.51      129.71      5.56 o
   6   5   4       22.42       22.54      2.69 o
   7   5   4       35.42       37.28      3.26 o
   8   5   4      109.92      118.17      5.78 o
  -7   6   4        0.10        0.06      0.45 o
  -6   6   4       22.09       22.87      3.01 o
  -5   6   4       22.18       25.67      3.73 o
  -4   6   4       80.95       80.94      6.49 o
  -3   6   4       79.43       68.60      3.75 o
  -2   6   4      104.92       89.19      5.11 o
  -1   6   4      215.93      218.36      8.25 o
   0   6   4       60.19       47.10      4.09 o
   1   6   4       18.34       20.92      2.05 o
   2   6   4       22.72       16.09      2.73 o
   3   6   4      280.31      289.05     11.08 o
   4   6   4       55.14       48.98      3.35 o
   5   6   4        0.07        1.35      0.93 o
   6   6   4       23.13       21.61      2.56 o
   7   6   4        0.94        2.91      1.12 o
   8   6   4       14.25       12.77      1.73 o
  -6   7   4      189.50      199.31      5.23 o
  -5   7   4       31.68       50.41      4.69 o
  -4   7   4        0.77        1.33      1.44 o
  -3   7   4      183.61      176.61      9.66 o
  -2   7   4       14.58       10.63      2.31 o
  -1   7   4      449.90      447.28     12.99 o
   0   7   4       40.75       40.49      4.21 o
   1   7   4        0.17        0.62      1.32 o
   2   7   4      229.37      226.18     10.46 o
   3   7   4      271.67      269.46      9.07 o
   4   7   4        5.06        6.76      1.95 o
   5   7   4       78.75       81.25      4.55 o
   6   7   4       51.31       52.28      5.19 o
   7   7   4       14.34       15.74      1.62 o
  -6   8   4       12.36        8.27      1.31 o
  -5   8   4       25.72       25.16      2.08 o
  -4   8   4      116.80      128.88      5.78 o
  -3   8   4       62.97       67.22      4.01 o
  -2   8   4      114.84      113.23      4.25 o
  -1   8   4      162.84      169.33      4.36 o
   0   8   4       57.82       50.77      2.19 o
   1   8   4      148.08      119.48      3.32 o
   2   8   4      515.00      487.17      9.46 o
   3   8   4      171.88      176.49      5.83 o
   4   8   4        4.40        2.07      0.89 o
   5   8   4      333.29      329.53      7.07 o
   6   8   4        0.66        0.97      0.86 o
   7   8   4       27.12       22.16      3.91 o
  -5   9   4      248.09      218.80      6.71 o
  -4   9   4       32.45       31.30      1.57 o
  -3   9   4        0.57        0.68      0.75 o
  -2   9   4       69.63       73.03      3.36 o
  -1   9   4      176.37      176.75      5.45 o
   0   9   4      491.89      457.91      8.61 o
   1   9   4        0.79        2.53      0.77 o
   2   9   4      263.76      276.14      5.77 o
   3   9   4       30.54       16.59      1.78 o
   4   9   4       18.96       24.12      2.04 o
   5   9   4      284.97      272.51      5.89 o
   6   9   4        5.07        3.60      1.13 o
  -4  10   4       12.03       10.36      0.95 o
  -3  10   4       83.73       84.89      2.91 o
  -2  10   4       79.45       89.86      4.34 o
  -1  10   4        0.98        1.20      1.26 o
   0  10   4       11.62       12.68      1.53 o
   1  10   4        3.74        0.97      0.87 o
   2  10   4       31.20       34.74      2.05 o
   3  10   4      107.04       84.91      3.62 o
   4  10   4      223.10      218.99      5.30 o
   5  10   4       32.20       30.49      2.05 o
   6  10   4      166.43      152.56      4.98 o
  -3  11   4      103.55      102.13      4.45 o
  -2  11   4       22.26       25.40      2.99 o
  -1  11   4        0.08        1.28      0.77 o
   0  11   4      100.29       93.44      4.91 o
   1  11   4      226.32      221.66      5.21 o
   2  11   4        6.82        8.23      1.04 o
   3  11   4      219.90      206.95      5.58 o
   4  11   4       39.64       38.94      3.28 o
   5  11   4       28.51       23.45      1.90 o
  -2  12   4        1.93        1.72      0.68 o
  -1  12   4        7.53        8.27      1.51 o
   0  12   4       64.08       68.79      4.21 o
   1  12   4        6.83        4.62      1.15 o
   2  12   4       45.20       54.26      3.47 o
   3  12   4       15.14       12.31      1.52 o
  -2 -11   5       40.54       35.59      2.73 o
  -1 -11   5       54.23       51.60      3.61 o
   0 -11   5      288.80      296.99      8.67 o
   1 -11   5       33.93       22.17      4.62 o
   2 -11   5       48.70       39.17      1.76 o
  -4 -10   5      147.64      144.21      5.15 o
  -3 -10   5        0.91        0.87      0.95 o
  -2 -10   5        0.01        1.00      1.05 o
  -1 -10   5      553.26      596.08     15.28 o
   0 -10   5        8.20        8.40      1.43 o
   1 -10   5        5.70        4.18      1.10 o
   2 -10   5       79.44       83.10      6.55 o
   3 -10   5       79.24       73.54      4.62 o
   4 -10   5        0.21        0.13      0.47 o
  -5  -9   5       10.06        9.44      1.75 o
  -4  -9   5      408.48      445.90      8.07 o
  -3  -9   5       20.75       22.18      2.12 o
  -2  -9   5      516.00      560.25     16.25 o
  -1  -9   5        8.22        7.83      2.31 o
   0  -9   5       37.50       36.76      4.49 o
   1  -9   5      169.50      142.03      5.83 o
   2  -9   5      309.35      294.99     12.51 o
   3  -9   5       20.58       21.98      2.12 o
   4  -9   5        0.57        1.40      0.74 o
   5  -9   5       49.44       49.49      2.59 o
  -6  -8   5        2.22        1.44      0.64 o
  -5  -8   5       86.30       85.68      5.32 o
  -4  -8   5      541.43      573.53     15.89 o
  -3  -8   5      144.91      152.08      8.88 o
  -2  -8   5      214.90      243.25      7.60 o
  -1  -8   5      226.70      232.80     11.10 o
   0  -8   5      689.01      714.35     19.34 o
   1  -8   5      398.15      368.33     13.97 o
   2  -8   5      592.24      675.24     13.18 o
   3  -8   5        2.22        3.46      1.24 o
   4  -8   5      329.04      315.71      9.32 o
   5  -8   5        7.21        7.15      1.19 o
   6  -8   5        1.77        2.76      0.77 o
  -6  -7   5      108.41      115.28      5.59 o
  -5  -7   5       45.40       47.82      4.61 o
  -4  -7   5       98.58      101.65      7.26 o
  -3  -7   5      553.04      562.04     17.17 o
  -2  -7   5      137.88      146.86      8.71 o
  -1  -7   5       46.48       54.43      3.60 o
   0  -7   5     1703.70     1774.43     26.21 o
   1  -7   5      155.49      152.89      7.42 o
   2  -7   5      632.95      624.29     12.72 o
   3  -7   5      238.70      260.24      8.33 o
   4  -7   5       23.86       21.60      2.53 o
   5  -7   5        0.41        1.35      0.99 o
   6  -7   5      147.48      142.16      4.26 o
  -7  -6   5       48.21       51.04      2.86 o
  -6  -6   5      198.56      205.03      7.93 o
  -5  -6   5      135.82      144.07      8.21 o
  -4  -6   5        0.45       -0.48      1.34 o
  -3  -6   5      435.30      411.11     14.45 o
  -2  -6   5      115.87      107.41      4.22 o
  -1  -6   5       69.06       64.02      6.06 o
   0  -6   5       17.20       17.18      3.41 o
   1  -6   5        5.56        6.27      2.22 o
   2  -6   5       68.86       74.86      4.86 o
   3  -6   5      106.12       99.60      4.93 o
   4  -6   5        0.02       -0.88      2.92 o
   5  -6   5      164.92      167.61      6.57 o
   6  -6   5       36.58       41.35      3.98 o
   7  -6   5        4.82        2.71      0.60 o
  -7  -5   5      108.24       96.92      4.18 o
  -6  -5   5      108.43      111.69      6.72 o
  -5  -5   5        5.15        2.77      1.59 o
  -4  -5   5       94.53       87.35      4.80 o
  -3  -5   5      489.30      490.38     15.07 o
  -2  -5   5      166.30      164.69      8.88 o
  -1  -5   5      188.17      171.84      9.10 o
   0  -5   5      152.52      167.09      8.95 o
   1  -5   5      234.93      230.22     15.21 o
   2  -5   5      102.98       80.05      3.94 o
   4  -5   5      212.77      209.45      5.94 o
   5  -5   5       43.63       42.17      4.49 o
   6  -5   5      106.22      106.72      7.02 o
   7  -5   5        8.94        9.36      1.25 o
  -7  -4   5      131.68      129.61      6.05 o
  -6  -4   5      103.69      103.88      7.04 o
  -5  -4   5      332.81      332.07     13.27 o
  -4  -4   5        0.88        0.53      1.00 o
  -3  -4   5       75.03       56.57      4.38 o
  -2  -4   5      510.24      521.91     14.26 o
  -1  -4   5       89.95       95.21      4.37 o
   0  -4   5       29.96       37.14      2.24 o
   1  -4   5     1392.15     1504.23     22.34 o
   2  -4   5      120.05      100.80      6.23 o
   3  -4   5      467.85      489.21     13.37 o
   4  -4   5     1853.37     1893.58     20.61 o
   5  -4   5      308.81      309.14      9.18 o
   6  -4   5        9.35       11.42      2.65 o
   7  -4   5        9.21       10.42      1.50 o
   8  -4   5       42.85       37.95      2.44 o
  -7  -3   5        2.50        2.80      0.82 o
  -6  -3   5        2.30        2.66      1.65 o
  -5  -3   5      109.81      102.27      7.37 o
  -4  -3   5       56.05       60.34      3.82 o
  -3  -3   5      242.38      244.70      8.94 o
  -2  -3   5      163.19      212.47      8.09 o
  -1  -3   5      557.84      617.42      8.35 o
   0  -3   5        0.84        3.32      0.97 o
   1  -3   5      116.09      117.81      4.98 o
   2  -3   5        9.63       10.05      1.76 o
   3  -3   5       45.99       47.09      3.94 o
   4  -3   5      292.47      285.00     10.55 o
   5  -3   5      110.47      107.64      5.00 o
   6  -3   5       13.09       18.15      3.30 o
   7  -3   5        1.61        2.92      1.07 o
   8  -3   5      372.66      349.10      9.13 o
  -7  -2   5        6.88        5.29      1.76 o
  -6  -2   5      161.61      171.19      9.50 o
  -5  -2   5        1.04       -1.03      1.03 o
  -4  -2   5       10.79        5.73      1.16 o
  -3  -2   5       90.20      103.21      5.68 o
  -2  -2   5     3430.79     3845.14     30.15 o
  -1  -2   5       19.16       23.40      2.09 o
   0  -2   5     3357.97     3374.30     23.37 o
   1  -2   5      120.47      114.11      4.65 o
   2  -2   5      387.08      375.29      8.67 o
   3  -2   5       20.07       12.07      1.90 o
   4  -2   5       34.61       34.01      3.47 o
   5  -2   5       28.60       24.46      1.75 o
   6  -2   5     1418.43     1421.73     20.13 o
   7  -2   5        2.01        1.60      0.87 o
   8  -2   5      778.23      731.57     14.76 o
  -8  -1   5        0.13        2.22      0.89 o
  -7  -1   5        6.76        5.40      1.86 o
  -6  -1   5      115.68      114.05      7.88 o
  -5  -1   5        0.94        2.65      1.09 o
  -4  -1   5      405.69      386.97      9.05 o
  -3  -1   5     1530.19     1473.57     21.19 o
  -1  -1   5     3273.53     3251.13     23.72 o
   0  -1   5     1122.20     1052.50     12.62 o
   1  -1   5      472.68      463.59      8.72 o
   2  -1   5     2193.67     2156.32     18.26 o
   3  -1   5       15.90       35.41      2.84 o
   4  -1   5      201.00      213.75      5.98 o
   5  -1   5     1034.03     1032.01     14.72 o
   6  -1   5       11.65       13.56      2.79 o
   7  -1   5      104.49      114.93      5.79 o
   8  -1   5       52.18       40.63      3.79 o
  -8   0   5        0.13        0.91      0.64 o
  -7   0   5        6.85        9.99      2.42 o
  -6   0   5      203.81      217.72     10.85 o
  -5   0   5      153.08      153.61      4.29 o
  -4   0   5      108.68       91.13      4.41 o
  -3   0   5     2242.86     2194.22     26.48 o
  -2   0   5     1838.99     1727.32     20.54 o
  -1   0   5     5751.92     5452.69     31.18 o
   0   0   5     1873.78     1853.69     16.24 o
   1   0   5     2018.37     1925.97     16.56 o
   2   0   5     1763.47     1750.31     14.33 o
   3   0   5     1817.27     2038.43     23.25 o
   4   0   5      489.52      478.95     13.33 o
   5   0   5      588.75      603.70     16.83 o
   6   0   5       64.26       61.64      5.74 o
   7   0   5      578.21      579.24     13.21 o
   8   0   5       13.41       11.83      1.74 o
  -8   1   5       75.39       73.60      3.68 o
  -7   1   5       24.42       24.32      3.44 o
  -6   1   5        0.12       -0.30      1.55 o
  -5   1   5      104.99      114.04      3.67 o
  -4   1   5       95.07       86.34      4.69 o
  -3   1   5        9.99        3.64      1.35 o
  -2   1   5      405.34      378.55      9.78 o
  -1   1   5     1550.04     1478.01     24.25 o
   0   1   5      959.58      941.71     11.42 o
   1   1   5     1643.76     1502.21     13.86 o
   2   1   5      158.24      177.75      4.57 o
   3   1   5      668.49      785.90     14.83 o
   4   1   5        1.30        1.42      1.12 o
   5   1   5      110.33      101.74      7.15 o
   6   1   5       53.00       55.14      3.86 o
   7   1   5      225.66      219.70      8.24 o
   8   1   5        3.63        4.45      1.26 o
  -8   2   5       30.68       26.74      2.07 o
  -7   2   5        1.46        2.79      1.63 o
  -6   2   5       70.39       79.08      6.54 o
  -5   2   5       21.56       20.41      2.43 o
  -4   2   5        9.86        6.82      1.27 o
  -3   2   5       54.92       69.80      3.35 o
  -2   2   5      258.16      244.98      8.31 o
  -1   2   5      552.28      534.39     10.25 o
   0   2   5        8.16        5.48      0.43 o
   1   2   5        5.68        5.02      0.54 o
   2   2   5      385.39      368.95     10.85 o
   3   2   5      854.64      842.29      8.77 o
   4   2   5        8.36       12.10      2.25 o
   5   2   5      182.54      180.26      9.38 o
   6   2   5        2.66        1.57      1.02 o
   7   2   5       13.95       13.89      2.24 o
   8   2   5        0.19        0.24      0.86 o
  -7   3   5       14.71       13.01      2.40 o
  -6   3   5      371.09      382.04     13.97 o
  -5   3   5      323.53      347.82     13.36 o
  -4   3   5      891.52      888.32     21.60 o
  -3   3   5     1125.82     1122.26     21.63 o
  -2   3   5       54.45       59.20      1.89 o
  -1   3   5      192.52      202.81      6.86 o
   0   3   5     3216.29     3035.76     21.70 o
   1   3   5       48.70       50.02      1.40 o
   2   3   5      574.80      544.20      8.20 o
   3   3   5      109.68       87.34      2.36 o
   4   3   5      583.49      672.28     12.33 o
   5   3   5        5.54        5.86      1.77 o
   6   3   5      130.86      124.40      7.61 o
   7   3   5      302.62      303.41     13.84 o
   8   3   5      180.31      193.05      6.31 o
  -7   4   5      633.86      676.92     14.27 o
  -6   4   5        0.28       -0.78      1.33 o
  -5   4   5      260.47      286.94     12.12 o
  -4   4   5      531.91      541.32     11.62 o
  -3   4   5      557.98      623.83     17.13 o
  -2   4   5       67.46       59.22      3.65 o
  -1   4   5      777.85      743.11      6.84 o
   0   4   5     1294.35     1330.90     12.22 o
   1   4   5      251.51      264.24      5.75 o
   2   4   5     2375.00     2452.45     18.44 o
   3   4   5       18.84       24.08      1.87 o
   4   4   5      961.01      983.39     46.30 o
   5   4   5     1117.85     1156.60     77.58 o
   6   4   5     1047.94     1010.78     20.97 o
   7   4   5      107.93      123.49      6.45 o
   8   4   5       55.81       56.51      3.66 o
  -7   5   5      161.22      160.46      7.70 o
  -6   5   5       23.14       26.92      3.50 o
  -5   5   5        9.65       13.14      2.76 o
  -4   5   5      949.98     1005.96     15.15 o
  -3   5   5      157.51      156.67      5.64 o
  -2   5   5      191.51      175.31      5.21 o
  -1   5   5      842.21      856.59     12.26 o
   0   5   5      404.62      424.38      7.69 o
   1   5   5     1201.72     1195.79     13.54 o
   2   5   5      338.68      326.92      7.44 o
   3   5   5        9.31        8.43      1.26 o
   4   5   5       90.97       91.46      5.83 o
   5   5   5       38.69       30.83      2.20 o
   6   5   5      439.95      429.07     15.20 o
   7   5   5        0.94        3.54      1.36 o
   8   5   5        2.08        1.71      1.37 o
  -6   6   5        0.77        0.86      0.86 o
  -5   6   5       64.46       64.37      5.49 o
  -4   6   5       66.56       64.87      3.95 o
  -3   6   5       16.68       14.04      2.56 o
  -1   6   5      148.83      143.53      6.74 o
   0   6   5      140.79      145.25      5.01 o
   1   6   5      319.15      321.86      7.79 o
   2   6   5        4.79        4.11      1.11 o
   3   6   5      194.72      209.74      9.60 o
   4   6   5       94.34       83.74      4.39 o
   5   6   5        5.06        3.47      1.20 o
   6   6   5       43.82       52.63      5.35 o
   7   6   5       55.84       58.90      4.08 o
   8   6   5       35.69       35.42      2.81 o
  -6   7   5       37.03       38.35      3.48 o
  -5   7   5       60.04       58.20      4.72 o
  -4   7   5        3.72        3.38      1.19 o
  -3   7   5      439.56      456.85     12.65 o
  -2   7   5       50.70       45.19      3.14 o
  -1   7   5       27.08       28.86      3.32 o
   0   7   5        2.44        1.45      0.94 o
   1   7   5      361.61      344.78     12.56 o
   2   7   5       90.68       94.54      6.84 o
   3   7   5        3.11        1.97      0.89 o
   4   7   5       71.50       75.86      4.46 o
   5   7   5       52.77       51.32      3.70 o
   6   7   5       64.30       64.62      5.71 o
   7   7   5       14.89       13.33      1.44 o
   8   7   5        2.68        1.82      0.56 o
  -6   8   5       16.63       19.23      1.71 o
  -5   8   5      362.68      369.72      8.79 o
  -4   8   5       47.07       46.34      3.79 o
  -3   8   5      201.91      212.53      5.68 o
  -2   8   5        1.49        1.71      0.81 o
  -1   8   5      547.65      539.18      9.91 o
   0   8   5      107.67      114.36      4.02 o
   1   8   5       13.38       12.26      1.31 o
   2   8   5      429.18      421.60      7.85 o
   3   8   5      206.61      182.74      7.00 o
   4   8   5      345.92      317.73      7.23 o
   5   8   5       16.74       21.98      1.91 o
   6   8   5       90.81       82.10      3.82 o
   7   8   5        5.03        5.38      1.38 o
  -5   9   5      208.33      215.77      6.51 o
  -4   9   5      291.74      278.95      9.72 o
  -3   9   5       42.24       45.35      2.51 o
  -2   9   5       16.22       18.28      1.74 o
  -1   9   5      589.59      598.47      8.30 o
   0   9   5      100.43       91.92      4.04 o
   1   9   5     1010.42      960.59     12.88 o
   2   9   5        9.49       12.26      1.59 o
   3   9   5      444.92      382.34     10.26 o
   4   9   5      158.60      161.63      5.01 o
   5   9   5       43.06       29.17      1.95 o
   6   9   5        3.20        5.68      1.67 o
   7   9   5        7.51        6.85      1.04 o
  -4  10   5       26.88       23.22      2.02 o
  -3  10   5       48.70       47.15      2.63 o
  -2  10   5      267.39      288.31      5.79 o
  -1  10   5        4.23        5.51      1.33 o
   0  10   5      105.03      108.60      4.08 o
   1  10   5        2.17        2.32      1.01 o
   2  10   5      290.18      287.74      8.28 o
   3  10   5        0.87        1.65      1.23 o
   4  10   5      150.42      160.24      5.87 o
   5  10   5       79.02       74.33      3.37 o
   6  10   5       27.34       24.82      2.18 o
  -3  11   5        1.20        1.18      0.71 o
  -2  11   5       72.24       73.95      4.75 o
  -1  11   5        5.80        5.60      1.84 o
   0  11   5      244.27      253.04     10.12 o
   1  11   5       39.38       36.22      2.77 o
   2  11   5        0.02        0.83      0.65 o
   3  11   5       68.46       62.19      4.75 o
   4  11   5      180.55      175.93      7.06 o
   5  11   5        7.06        4.54      1.05 o
  -2  12   5       11.25       10.66      1.29 o
  -1  12   5        0.49       -0.59      0.78 o
   0  12   5      137.42      130.05      5.77 o
   1  12   5       25.99       21.41      2.25 o
   2  12   5       35.48       44.94      3.35 o
   3  12   5      332.46      345.53      8.02 o
  -1 -11   6        0.16       -0.80      0.80 o
   0 -11   6      187.79      169.12      5.63 o
   1 -11   6       66.96       56.63      3.13 o
  -3 -10   6       87.97       92.37      4.53 o
  -2 -10   6        3.94        3.73      1.37 o
  -1 -10   6       50.27       47.99      2.82 o
   0 -10   6       93.80       93.19      4.01 o
   1 -10   6       10.84       11.56      1.48 o
   2 -10   6      395.73      367.47     14.55 o
   3 -10   6       65.78       58.32      3.59 o
  -4  -9   6      260.18      274.59      5.75 o
  -3  -9   6       61.07       63.55      3.25 o
  -2  -9   6       24.49       24.81      2.19 o
  -1  -9   6      210.03      226.64     10.18 o
   0  -9   6       78.66       93.82      6.63 o
   1  -9   6      109.30      101.23      4.85 o
   2  -9   6        0.75        0.86      0.90 o
   3  -9   6        0.97        1.39      0.84 o
   4  -9   6      211.48      186.38      5.19 o
  -5  -8   6      104.17      108.35      3.76 o
  -4  -8   6       88.92       93.21      5.99 o
  -3  -8   6        1.27        0.58      1.33 o
  -2  -8   6       41.86       45.37      3.36 o
  -1  -8   6        2.45       -0.45      0.89 o
   0  -8   6      671.96      667.23     18.31 o
   1  -8   6       77.19       77.71      6.41 o
   2  -8   6     2241.32     2199.75     44.05 o
   3  -8   6       24.19       29.65      2.75 o
   4  -8   6      581.66      580.21     10.69 o
   5  -8   6       12.97       11.29      1.69 o
  -6  -7   6       12.78       17.95      1.92 o
  -5  -7   6      240.41      237.97      9.27 o
  -4  -7   6       59.29       52.04      5.00 o
  -3  -7   6        0.47        0.56      1.35 o
  -2  -7   6      214.03      208.30     10.22 o
  -1  -7   6       69.38       76.34      4.25 o
   0  -7   6      345.74      342.26     13.88 o
   1  -7   6       85.00       81.21      4.75 o
   2  -7   6       41.80       43.82      3.52 o
   3  -7   6      106.93      102.66      5.24 o
   4  -7   6        6.27        5.91      1.47 o
   5  -7   6       10.95        8.09      1.38 o
   6  -7   6        0.23        0.92      0.89 o
  -6  -6   6       43.37       44.62      3.64 o
  -5  -6   6      130.27      131.03      7.72 o
  -4  -6   6      147.34      140.23      8.70 o
  -3  -6   6      914.15      892.92     21.46 o
  -2  -6   6       66.76       67.69      3.43 o
  -1  -6   6       12.62       20.32      2.35 o
   0  -6   6     1083.74     1066.25     25.21 o
   1  -6   6       64.98       65.12      6.36 o
   2  -6   6       49.60       44.58      4.42 o
   3  -6   6      182.99      183.65      8.05 o
   4  -6   6       66.63       66.95      4.31 o
   5  -6   6        7.32       10.14      1.78 o
   6  -6   6       84.62       86.63      5.54 o
   7  -6   6       24.08       19.64      1.78 o
  -7  -5   6       31.19       37.53      2.50 o
  -6  -5   6       30.73       26.41      3.26 o
  -5  -5   6       58.04       61.09      5.69 o
  -4  -5   6      499.54      502.98     16.48 o
  -3  -5   6      198.80      179.62      9.66 o
  -2  -5   6       59.70       62.05      5.66 o
  -1  -5   6       99.20       79.50      6.48 o
   0  -5   6        1.33       -0.22      1.23 o
   1  -5   6        2.68        4.51      1.37 o
   2  -5   6        2.90        2.21      0.88 o
   3  -5   6      107.03      111.07      4.07 o
   4  -5   6      130.58      124.70      5.76 o
   5  -5   6      278.54      286.78      8.84 o
   6  -5   6        0.19        0.88      1.39 o
   7  -5   6        1.02        0.04      0.62 o
  -7  -4   6       62.82       58.25      3.82 o
  -6  -4   6       53.55       51.53      4.92 o
  -5  -4   6      227.98      232.32     11.24 o
  -4  -4   6      734.24      701.80     13.77 o
  -3  -4   6      212.33      214.23      9.03 o
  -2  -4   6      578.76      635.15     16.37 o
  -1  -4   6      147.37      174.20      8.74 o
   0  -4   6       18.95       14.23      2.19 o
   1  -4   6       64.31       59.87      3.17 o
   2  -4   6        2.07       12.01      6.97 o
   3  -4   6       14.41       11.17      2.32 o
   4  -4   6      293.28      310.86      8.49 o
   5  -4   6     1283.20     1299.41     43.24 o
   6  -4   6        4.25        2.83      1.73 o
   7  -4   6        9.02        6.25      1.63 o
   8  -4   6       19.28       21.70      1.75 o
  -7  -3   6      156.33      168.23      7.23 o
  -6  -3   6        6.98        7.75      2.21 o
  -5  -3   6        6.93        5.72      2.11 o
  -4  -3   6      344.34      340.22     12.81 o
  -3  -3   6       51.69       44.53      4.14 o
  -2  -3   6        8.95        1.65      1.00 o
  -1  -3   6      104.27      138.99      5.48 o
   0  -3   6     1205.35     1537.19     18.11 o
   1  -3   6      290.33      335.02      8.93 o
   2  -3   6     1707.24     1795.89     22.79 o
   3  -3   6      112.11      138.23      6.72 o
   4  -3   6      744.51      744.85     17.00 o
   5  -3   6        2.24        1.70      0.90 o
   6  -3   6       16.17       13.96      3.03 o
   7  -3   6       91.04       93.11      4.15 o
   8  -3   6      371.25      350.90      8.82 o
  -7  -2   6       25.21       24.06      1.54 o
  -6  -2   6       39.96       37.79      4.54 o
  -5  -2   6       59.50       56.38      5.59 o
  -4  -2   6       62.34       65.05      3.79 o
  -3  -2   6      450.73      423.53     12.32 o
  -2  -2   6      183.44      196.86      7.48 o
  -1  -2   6       57.57       65.25      3.76 o
   0  -2   6     1598.00     1752.52     18.61 o
   1  -2   6     2009.20     1981.15     20.66 o
   2  -2   6       30.88       31.02      1.95 o
   3  -2   6      121.76      110.19      5.45 o
   4  -2   6      229.72      238.84      9.02 o
   5  -2   6        0.43        0.24      0.73 o
   6  -2   6       95.79       97.80      7.42 o
   7  -2   6        1.13        2.26      1.61 o
   8  -2   6      487.41      469.44     11.46 o
  -7  -1   6        2.34        1.07      2.81 o
  -6  -1   6       66.10       70.80      6.21 o
  -5  -1   6       15.06       14.38      2.91 o
  -4  -1   6        1.25        3.75      1.59 o
  -3  -1   6      303.23      316.84     10.55 o
  -1  -1   6     2140.92     2198.41     21.56 o
   0  -1   6       36.97       66.63      3.60 o
   1  -1   6        1.43        2.56      1.01 o
   2  -1   6      225.48      203.72      5.35 o
   3  -1   6      336.85      337.60      8.58 o
   4  -1   6       19.20       21.02      2.61 o
   5  -1   6      212.80      205.32      5.37 o
   6  -1   6        6.20        7.33      2.39 o
   7  -1   6        4.07        3.62      1.29 o
   8  -1   6        1.38        2.69      0.99 o
  -8   0   6        2.43        3.24      0.80 o
  -7   0   6       18.83       22.83      3.15 o
  -6   0   6       24.42       29.26      4.10 o
  -5   0   6        9.02        9.35      1.41 o
  -4   0   6      149.95      156.93      6.01 o
  -3   0   6      717.25      724.86     16.11 o
  -2   0   6     1279.39     1304.22     19.24 o
  -1   0   6      591.94      542.54     10.92 o
   0   0   6      640.48      635.19     10.68 o
   1   0   6       39.59       60.18      3.28 o
   2   0   6       28.31       20.86      1.31 o
   3   0   6       17.92       16.55      1.79 o
   4   0   6       44.75       52.23      2.89 o
   5   0   6      570.52      580.68     19.47 o
   6   0   6      410.14      415.22     14.53 o
   7   0   6        6.84       10.75      2.05 o
   8   0   6      109.38      105.12      4.58 o
  -7   1   6       67.68       74.36      5.37 o
  -6   1   6        1.60        1.82      1.02 o
  -5   1   6       15.82       12.93      1.60 o
  -4   1   6       21.17       19.35      2.19 o
  -3   1   6       62.03       64.38      5.02 o
  -2   1   6       35.80       51.38      3.98 o
  -1   1   6     1008.93      948.09     10.38 o
   0   1   6      217.40      200.02      5.93 o
   1   1   6       98.28       87.20      3.79 o
   2   1   6      359.84      317.43     10.15 o
   3   1   6        5.70        4.23      0.84 o
   4   1   6      650.60      671.84     15.94 o
   5   1   6      217.07      207.78     10.00 o
   6   1   6       75.21       84.11      6.49 o
   7   1   6      120.54      134.65      8.17 o
   8   1   6      125.15      119.35      3.77 o
  -7   2   6       54.33       50.74      4.32 o
  -6   2   6        0.60       -0.42      1.44 o
  -5   2   6      162.42      168.93      6.52 o
  -4   2   6      136.38      142.98      5.59 o
  -3   2   6       72.41       93.19      6.29 o
  -2   2   6     1342.48     1244.49     19.66 o
  -1   2   6     1669.77     1618.64     19.07 o
   0   2   6      532.49      514.00      6.66 o
   1   2   6     1132.83     1028.77      8.27 o
   2   2   6       78.83       86.38      3.72 o
   3   2   6      326.23      337.00      5.05 o
   4   2   6      182.79      166.23      7.15 o
   5   2   6       50.07       48.36      4.93 o
   6   2   6       99.61       88.66      6.50 o
   7   2   6       23.91       22.97      3.44 o
   8   2   6       63.73       65.66      3.62 o
  -7   3   6        9.68        7.36      1.69 o
  -6   3   6       16.85       20.40      3.45 o
  -5   3   6      151.42      158.64      6.22 o
  -4   3   6      187.19      200.73      5.63 o
  -3   3   6      816.19      865.30     19.85 o
  -2   3   6       75.95       72.94      5.09 o
  -1   3   6     2109.14     2162.76     23.51 o
   0   3   6        1.97        2.99      0.63 o
   1   3   6      410.22      379.33      4.85 o
   2   3   6      140.18      144.36      3.61 o
   3   3   6     1398.33     1400.62     13.41 o
   4   3   6      124.04      106.23      4.14 o
   5   3   6      185.59      198.98     14.37 o
   6   3   6     1681.32     1649.68     26.96 o
   7   3   6      246.20      248.95      7.84 o
   8   3   6       82.43       72.68      3.81 o
  -7   4   6        2.64        2.38      0.67 o
  -6   4   6       28.61       29.50      3.75 o
  -5   4   6       64.94       76.91      6.31 o
  -4   4   6      250.53      279.35      9.74 o
  -3   4   6        8.90        5.98      1.98 o
  -2   4   6        0.14        0.44      0.50 o
  -1   4   6       84.99       98.78      3.55 o
   0   4   6        8.63        3.23      0.68 o
   1   4   6      138.78      164.68      6.73 o
   2   4   6      111.54      100.75      5.53 o
   3   4   6      295.69      302.79      6.66 o
   4   4   6      257.48      243.04      6.59 o
   5   4   6       22.52       27.23      2.26 o
   6   4   6      680.87      683.79     18.54 o
   7   4   6      296.18      319.90     23.71 o
   8   4   6        0.69        0.92      0.83 o
  -7   5   6       73.11       68.07      3.49 o
  -6   5   6        0.89        1.30      1.05 o
  -5   5   6       45.39       50.49      4.95 o
  -4   5   6        7.74        6.98      1.50 o
  -3   5   6       37.12       33.21      4.41 o
  -2   5   6        0.62        1.16      1.05 o
  -1   5   6      864.54      890.94     11.47 o
   0   5   6      158.77      175.48      4.86 o
   1   5   6       51.45       52.10      2.98 o
   2   5   6      435.03      422.57     12.22 o
   3   5   6      183.69      199.72      8.74 o
   4   5   6       60.41       53.13      4.37 o
   5   5   6       10.59       10.61      1.21 o
   6   5   6      645.98      652.36     12.30 o
   7   5   6      173.45      185.89     10.32 o
   8   5   6       17.10       16.60      1.70 o
  -6   6   6        8.48       11.11      1.39 o
  -5   6   6       47.29       55.49      4.91 o
  -4   6   6      115.35      122.66      7.41 o
  -3   6   6      101.16      103.96      6.84 o
  -1   6   6      802.10      824.28     16.11 o
   0   6   6      122.26      127.61      5.22 o
   1   6   6      733.24      735.21     11.93 o
   2   6   6       46.05       52.13      3.37 o
   3   6   6        4.37        6.37      1.95 o
   4   6   6       92.10      102.13      4.96 o
   5   6   6        4.15        1.51      1.62 o
   6   6   6       36.87       37.74      3.05 o
   7   6   6       62.44       68.82      3.92 o
   8   6   6        0.55        0.58      0.52 o
  -6   7   6       10.21       12.44      1.26 o
  -5   7   6        6.35        7.47      1.38 o
  -4   7   6       37.04       39.47      3.97 o
  -3   7   6       46.06       50.92      3.27 o
  -2   7   6      213.33      218.02      6.90 o
  -1   7   6        2.66        2.77      0.69 o
   0   7   6      813.31      785.66     18.17 o
   1   7   6      232.96      258.72      7.75 o
   2   7   6       52.82       63.96      5.73 o
   3   7   6      166.05      185.23      6.71 o
   4   7   6      151.44      139.23      6.05 o
   5   7   6        2.36        4.33      2.15 o
   6   7   6      107.12      112.84      4.93 o
   7   7   6       47.02       54.77      4.36 o
  -5   8   6      428.57      427.10     11.48 o
  -4   8   6       45.18       42.37      4.53 o
  -3   8   6     1149.22     1200.54     25.63 o
  -2   8   6       28.00       28.66      2.19 o
  -1   8   6      960.84      970.34     10.78 o
   0   8   6      996.13      983.81     20.91 o
   1   8   6      141.24      137.30      4.12 o
   2   8   6       22.58       20.71      1.66 o
   3   8   6      363.15      314.62      9.24 o
   4   8   6        6.87        9.32      1.78 o
   5   8   6      635.75      607.67     19.12 o
   6   8   6       17.98       23.00      2.09 o
   7   8   6        0.31        1.83      0.95 o
  -5   9   6      619.25      603.49     10.27 o
  -4   9   6       49.52       50.90      4.18 o
  -3   9   6       26.66       28.32      2.43 o
  -2   9   6       62.18       64.64      3.90 o
  -1   9   6      438.40      438.82     10.11 o
   0   9   6      987.17      971.62     12.91 o
   1   9   6        2.13        3.22      0.99 o
   2   9   6       92.23      105.46      4.31 o
   3   9   6        0.32        0.50      0.96 o
   4   9   6        9.18        6.53      1.70 o
   5   9   6        3.28        1.18      1.09 o
   6   9   6       49.91       49.92      2.55 o
   7   9   6        7.71        6.11      1.01 o
  -4  10   6       19.82       16.44      1.67 o
  -3  10   6        1.42        0.51      0.54 o
  -2  10   6        9.99       11.02      1.55 o
  -1  10   6        4.66        6.93      1.32 o
   0  10   6        1.41        3.00      1.25 o
   1  10   6       19.13       20.64      2.01 o
   2  10   6       91.45       86.48      3.80 o
   3  10   6        0.01       -0.02      1.21 o
   4  10   6       77.14       78.16      4.18 o
   5  10   6      214.61      198.38      5.58 o
   6  10   6        3.35        2.97      0.97 o
  -3  11   6       37.78       28.90      2.01 o
  -2  11   6       73.00       69.40      4.46 o
  -1  11   6        5.94        2.57      1.58 o
   0  11   6       12.94       15.34      2.66 o
   1  11   6       31.40       33.19      2.68 o
   2  11   6        0.09       -0.92      1.39 o
   3  11   6      178.53      184.12      8.13 o
   4  11   6       33.42       32.34      3.17 o
   5  11   6        1.93        1.45      0.77 o
  -1  12   6       64.96       59.00      3.59 o
   0  12   6       21.44       23.70      2.54 o
   1  12   6       61.40       51.87      3.56 o
   2  12   6        3.84        2.28      1.07 o
   3  12   6      146.40      146.71      5.43 o
  -3 -10   7       89.97       77.06      3.22 o
  -2 -10   7        2.78        1.17      0.72 o
  -1 -10   7        6.05        6.25      1.11 o
   0 -10   7       67.32       69.80      3.47 o
   1 -10   7       18.38       17.90      1.22 o
   2 -10   7       95.35       86.06      3.18 o
   3 -10   7       11.90       14.03      1.57 o
  -4  -9   7      143.53      137.09      5.38 o
  -3  -9   7        0.79        0.42      1.47 o
  -2  -9   7        0.01       -0.80      0.80 o
  -1  -9   7      224.72      232.25      9.50 o
   0  -9   7        0.52        1.80      1.24 o
   1  -9   7       34.97       34.02      2.75 o
   2  -9   7       11.10       10.46      1.61 o
   3  -9   7       15.95       13.47      1.58 o
   4  -9   7      337.92      275.74      5.10 o
  -5  -8   7        2.70        1.77      0.61 o
  -4  -8   7      615.39      699.97     16.75 o
  -3  -8   7       42.20       42.29      2.98 o
  -2  -8   7       71.33       75.41      4.11 o
  -1  -8   7      102.51      104.12      8.68 o
   0  -8   7      206.06      212.56     10.00 o
   1  -8   7       17.65       21.83      2.49 o
   2  -8   7      859.83      900.40     14.74 o
   3  -8   7       48.51       51.11      4.03 o
   4  -8   7      605.61      614.34     10.37 o
   5  -8   7      287.22      285.47      7.82 o
  -6  -7   7       11.89       11.00      1.44 o
  -5  -7   7       81.81       88.28      5.03 o
  -4  -7   7       30.33       26.52      3.44 o
  -3  -7   7        5.62        5.63      1.75 o
  -2  -7   7      114.97      117.60      7.56 o
  -1  -7   7       64.27       62.82      3.91 o
   0  -7   7        0.22       -0.22      1.52 o
   1  -7   7      313.76      329.24     12.44 o
   2  -7   7       48.97       40.43      3.34 o
   3  -7   7      114.76      121.11      5.62 o
   4  -7   7        0.89        0.19      0.90 o
   5  -7   7        8.05        5.67      1.23 o
   6  -7   7        7.75        7.02      0.92 o
  -6  -6   7        4.69        4.96      1.11 o
  -5  -6   7       72.21       78.57      3.94 o
  -4  -6   7      232.38      254.08      7.86 o
  -3  -6   7        3.49        4.75      1.38 o
  -2  -6   7      155.93      150.86     11.13 o
  -1  -6   7       14.11       13.32      1.60 o
   0  -6   7      490.88      504.13     10.31 o
   1  -6   7      265.22      254.77      6.31 o
   2  -6   7        1.27        2.02      0.81 o
   3  -6   7      297.70      287.31      8.65 o
   4  -6   7       10.44        9.47      1.78 o
   5  -6   7        1.49        2.37      1.92 o
   6  -6   7       16.05       16.26      2.48 o
  -6  -5   7       28.09       27.90      3.11 o
  -5  -5   7        2.45        1.55      1.18 o
  -4  -5   7      259.92      264.00     12.12 o
  -3  -5   7      136.72      135.03      8.57 o
  -2  -5   7        4.75        4.97      1.02 o
  -1  -5   7      689.37      699.06     19.77 o
   0  -5   7      337.40      347.15     14.01 o
   1  -5   7        0.54        0.99      2.72 o
   2  -5   7      413.26      413.05     21.86 o
   3  -5   7        7.63       10.37      1.40 o
   4  -5   7       44.41       35.85      3.18 o
   5  -5   7       36.55       34.16      3.05 o
   6  -5   7      110.73      103.00      6.73 o
   7  -5   7        1.42        1.00      1.93 o
  -7  -4   7        8.49        6.07      1.36 o
  -6  -4   7       96.89       92.04      6.22 o
  -5  -4   7      342.31      329.54     13.30 o
  -4  -4   7      259.01      250.65     11.71 o
  -3  -4   7        3.40        4.59      1.23 o
  -2  -4   7        9.80       21.90      3.42 o
  -1  -4   7     2655.94     2771.11     36.31 o
   0  -4   7      407.58      504.66     12.19 o
   1  -4   7      272.43      310.00      9.61 o
   2  -4   7       64.41       51.32      4.28 o
   3  -4   7      738.36      769.39     25.53 o
   4  -4   7       59.85       60.13      2.70 o
   5  -4   7      112.58      112.75      5.49 o
   6  -4   7       37.39       35.40      4.43 o
   7  -4   7       18.18       19.41      2.01 o
  -7  -3   7      324.58      297.93      8.15 o
  -6  -3   7       84.45       90.21      6.51 o
  -5  -3   7      177.77      179.83      9.88 o
  -4  -3   7     1051.14     1043.61     23.24 o
  -3  -3   7      142.28      133.56      7.46 o
  -2  -3   7      229.36      211.83      9.04 o
  -1  -3   7      237.50      237.56      7.82 o
   0  -3   7      800.28      937.94     15.42 o
   1  -3   7       12.38        6.64      1.49 o
   2  -3   7      984.10     1103.54     18.77 o
   3  -3   7       38.08       39.65      2.73 o
   4  -3   7      313.46      328.10     10.07 o
   5  -3   7       26.64       28.18      2.23 o
   6  -3   7       20.19       23.33      3.70 o
   7  -3   7        3.63        1.00      1.33 o
   8  -3   7       65.05       62.55      3.56 o
  -7  -2   7       11.89       11.35      1.38 o
  -6  -2   7       13.71       14.60      2.92 o
  -5  -2   7      123.69      114.12      7.91 o
  -4  -2   7      266.02      241.40     13.42 o
  -3  -2   7       77.78       55.34      4.79 o
  -2  -2   7      674.37      714.53     15.00 o
  -1  -2   7       65.20       71.23      4.33 o
   0  -2   7      335.64      376.92      9.49 o
   1  -2   7      677.02      776.91     13.78 o
   2  -2   7        0.07        0.36      0.89 o
   3  -2   7      893.74      931.00     17.34 o
   4  -2   7      318.23      333.34     10.58 o
   5  -2   7       28.27       28.13      2.14 o
   6  -2   7        1.52        1.80      1.35 o
   7  -2   7      291.84      298.15     11.63 o
   8  -2   7       33.25       32.54      2.94 o
  -7  -1   7       98.66       96.60      6.76 o
  -6  -1   7       37.18       43.84      4.77 o
  -5  -1   7      331.80      371.62     14.76 o
  -4  -1   7        0.98        5.58      1.36 o
  -3  -1   7     1136.16     1057.28     20.44 o
  -2  -1   7      221.62      286.17      9.91 o
  -1  -1   7      216.20      266.51      8.25 o
   0  -1   7      168.06      147.63      5.78 o
   1  -1   7       38.31       35.93      2.92 o
   2  -1   7        1.07        0.75      0.86 o
   3  -1   7      605.79      625.66      9.01 o
   4  -1   7        0.82        2.44      1.01 o
   5  -1   7       74.72       66.74      2.71 o
   6  -1   7      123.28      124.81      8.19 o
   7  -1   7        0.79        1.42      0.99 o
   8  -1   7       35.62       36.92      2.40 o
  -7   0   7        4.05        4.53      1.57 o
  -6   0   7      375.79      378.90     12.89 o
  -5   0   7        1.29       -0.57      1.34 o
  -4   0   7       50.66       47.28      2.79 o
  -3   0   7      693.98      669.53     16.41 o
  -2   0   7     2932.59     2952.51     31.07 o
  -1   0   7        1.63        4.41      1.30 o
   0   0   7       50.98       66.05      3.84 o
   1   0   7      883.20      916.36     13.88 o
   2   0   7      302.77      371.20      5.50 o
   3   0   7      548.44      594.47      8.07 o
   4   0   7        3.16        7.41      1.47 o
   5   0   7        7.79        2.89      1.59 o
   6   0   7       21.62       17.62      3.05 o
   7   0   7       71.01       65.79      4.37 o
   8   0   7       33.90       24.14      2.19 o
  -7   1   7      151.85      160.00      7.29 o
  -6   1   7       39.87       37.22      3.03 o
  -5   1   7       19.28       21.48      3.50 o
  -4   1   7      148.11      153.99      4.89 o
  -3   1   7      237.73      207.56      9.40 o
  -2   1   7     1152.76     1124.48     19.18 o
  -1   1   7      434.33      476.89      7.95 o
   0   1   7       84.87       87.45      4.36 o
   1   1   7      514.61      499.48     10.02 o
   2   1   7      539.98      619.20      5.85 o
   3   1   7       21.74       28.62      1.63 o
   4   1   7        1.66        4.10      1.35 o
   5   1   7       40.97       40.75      2.96 o
   6   1   7      173.46      164.87      7.39 o
   7   1   7        1.90        0.22      0.99 o
   8   1   7        1.16        0.54      0.51 o
  -7   2   7      247.56      253.28      8.77 o
  -6   2   7       74.59       75.36      5.84 o
  -5   2   7       25.22       21.66      2.43 o
  -4   2   7       49.03       39.91      2.59 o
  -3   2   7        2.11        2.36      1.25 o
  -2   2   7      728.40      707.82     15.74 o
  -1   2   7     2450.54     2390.03     24.95 o
   0   2   7     1048.41     1008.00     20.75 o
   1   2   7      613.70      641.00     11.03 o
   2   2   7      137.30      123.32      4.88 o
   3   2   7       48.28       47.38      3.30 o
   4   2   7      802.81      764.87      8.65 o
   5   2   7       20.20       21.58      2.38 o
   6   2   7       89.82       86.85      4.43 o
   7   2   7        0.85        4.06      1.67 o
   8   2   7      170.26      168.64      5.40 o
  -7   3   7       24.55       23.19      2.58 o
  -6   3   7        0.34       -0.77      1.47 o
  -5   3   7      142.46      143.34      5.96 o
  -4   3   7        2.51        2.02      0.90 o
  -3   3   7     1009.52      993.86     22.06 o
  -2   3   7        0.99        4.57      1.82 o
  -1   3   7     1530.03     1575.42     21.14 o
   0   3   7      185.11      183.69      4.49 o
   1   3   7      130.59      178.91      3.74 o
   2   3   7      360.74      345.63      7.78 o
   3   3   7       61.53       56.46      2.57 o
   4   3   7       82.92       80.64      3.74 o
   5   3   7      101.46      110.07      4.16 o
   6   3   7      693.78      696.66     20.58 o
   7   3   7       69.78       70.64      3.86 o
   8   3   7       83.98       77.34      3.72 o
  -7   4   7        6.76        7.06      1.34 o
  -6   4   7      159.04      158.78      7.98 o
  -5   4   7       24.14       23.83      2.43 o
  -4   4   7       76.32       73.92      3.57 o
  -3   4   7        4.80        6.41      1.98 o
  -2   4   7      663.86      693.48     17.06 o
  -1   4   7      148.65      127.73      4.28 o
   0   4   7      603.84      576.67      8.56 o
   1   4   7      266.53      281.44      6.31 o
   2   4   7      328.37      319.16     10.21 o
   3   4   7      393.95      372.70     11.41 o
   4   4   7      298.46      292.09      7.31 o
   5   4   7       16.93       15.84      1.39 o
   6   4   7       63.00       59.00      3.76 o
   7   4   7       13.45       15.14      2.74 o
   8   4   7        0.45        1.31      0.76 o
  -6   5   7        4.30        4.01      1.00 o
  -5   5   7      147.29      159.69      8.37 o
  -4   5   7       36.38       40.63      3.07 o
  -3   5   7        0.48        1.21      0.93 o
  -2   5   7       41.36       45.33      4.62 o
  -1   5   7       56.13       63.40      3.22 o
   0   5   7      603.78      577.03     10.21 o
   1   5   7      513.12      563.64     14.11 o
   2   5   7      212.64      213.72      9.08 o
   3   5   7        7.31        7.68      1.95 o
   4   5   7       96.62       90.01      6.23 o
   5   5   7      147.26      155.73      5.07 o
   6   5   7       18.66       18.23      2.18 o
   7   5   7        0.20        1.65      1.11 o
   8   5   7       13.06       11.39      1.35 o
  -6   6   7        8.81        8.45      1.13 o
  -5   6   7        2.03        0.90      1.11 o
  -4   6   7        4.53        5.06      1.23 o
  -3   6   7       17.14       14.89      2.93 o
  -2   6   7       85.21       83.78      6.31 o
  -1   6   7      631.74      626.97     14.35 o
   0   6   7      508.95      519.55     14.02 o
   1   6   7      128.74      124.55      7.31 o
   2   6   7      754.92      727.93     17.97 o
   3   6   7       10.17        5.55      1.82 o
   4   6   7       70.10       69.99      4.13 o
   5   6   7       80.59       78.64      4.51 o
   6   6   7      193.67      193.40      6.76 o
   7   6   7       71.49       72.15      3.95 o
   8   6   7        5.49        4.59      0.99 o
  -6   7   7       40.59       40.91      2.76 o
  -5   7   7        1.72        2.80      0.95 o
  -4   7   7        0.42        2.39      1.51 o
  -3   7   7      129.46      140.14      5.94 o
  -2   7   7        3.21        0.71      1.67 o
  -1   7   7      238.58      234.69      5.15 o
   0   7   7      556.56      563.96     15.55 o
   1   7   7      184.20      174.72      9.18 o
   2   7   7       25.10       19.90      2.07 o
   3   7   7       68.78       63.00      3.14 o
   4   7   7      129.71      136.03      6.37 o
   5   7   7      121.18      110.27      8.27 o
   6   7   7       44.20       49.22      5.22 o
   7   7   7      170.12      187.57      7.75 o
  -5   8   7      399.57      427.59     10.85 o
  -4   8   7      153.81      168.56      8.55 o
  -3   8   7     1502.38     1595.75     14.88 o
  -2   8   7      348.58      366.36      7.70 o
  -1   8   7     2452.63     2471.58     26.14 o
   0   8   7        3.04        4.17      0.94 o
   1   8   7      109.20      104.05      3.49 o
   2   8   7        2.20        0.89      0.82 o
   3   8   7       96.43      110.89      4.57 o
   4   8   7       47.71       38.21      3.34 o
   5   8   7      216.26      202.05      7.10 o
   6   8   7        2.85        3.15      0.98 o
   7   8   7       67.80       64.64      3.94 o
  -5   9   7      245.47      221.45      5.69 o
  -4   9   7      158.35      162.56      7.07 o
  -3   9   7      136.10      140.65      5.08 o
  -2   9   7      216.06      220.52      8.19 o
  -1   9   7       66.10       63.02      3.95 o
   0   9   7       35.39       32.94      2.06 o
   1   9   7       13.85       12.19      1.56 o
   2   9   7       82.29       71.46      3.59 o
   3   9   7       41.73       33.21      2.80 o
   4   9   7      121.13      107.17      5.31 o
   5   9   7       11.21        7.44      1.82 o
   6   9   7       61.23       59.46      2.84 o
  -4  10   7       77.15       63.04      3.08 o
  -3  10   7       57.61       56.61      2.69 o
  -2  10   7        1.09        1.71      0.79 o
  -1  10   7       38.12       40.93      2.92 o
   0  10   7      263.65      261.38      8.04 o
   1  10   7       37.41       38.50      2.59 o
   2  10   7       34.66       39.87      2.99 o
   3  10   7       41.47       38.96      2.45 o
   4  10   7       93.74       94.36      4.57 o
   5  10   7       58.53       57.72      3.08 o
   6  10   7       25.90       25.29      2.18 o
  -2  11   7       13.72       15.27      2.09 o
  -1  11   7      172.14      173.20      7.76 o
   0  11   7       86.98       80.19      5.67 o
   1  11   7       80.37       83.67      4.14 o
   2  11   7        9.34       11.99      1.67 o
   3  11   7        9.64        7.92      1.44 o
   4  11   7       29.28       31.92      3.13 o
   5  11   7      149.08      144.33      5.10 o
  -1  12   7        3.83        3.61      1.05 o
   0  12   7       15.01       17.72      2.18 o
   1  12   7       87.62       93.37      4.72 o
   2  12   7       87.17       86.90      8.73 o
   3  12   7        2.97        2.25      0.96 o
  -2 -10   8       12.14        9.81      1.39 o
  -1 -10   8       11.80       12.71      2.90 o
   0 -10   8       13.62       11.70      1.62 o
   1 -10   8       65.62       61.88      5.41 o
   2 -10   8        3.07        4.21      0.61 o
  -3  -9   8       26.62       22.04      1.87 o
  -2  -9   8      199.17      217.16      5.34 o
  -1  -9   8        0.90        0.90      1.01 o
   0  -9   8      527.38      518.01      9.76 o
   1  -9   8      275.39      255.51      9.11 o
   2  -9   8      115.95      116.93      4.36 o
   3  -9   8        3.43        1.64      0.63 o
   4  -9   8      456.30      404.32      7.73 o
  -5  -8   8       61.67       60.27      2.99 o
  -4  -8   8       46.29       51.13      2.53 o
  -3  -8   8      556.03      597.56     26.92 o
  -2  -8   8       22.85       28.55      2.46 o
  -1  -8   8        4.33        3.54      1.06 o
   0  -8   8      351.77      353.38      8.41 o
   1  -8   8       67.92       64.27      3.92 o
   2  -8   8       10.06        8.18      1.85 o
   3  -8   8        1.31        2.79      0.97 o
   4  -8   8       97.72       80.59      3.48 o
   5  -8   8      143.94      148.87      5.21 o
  -5  -7   8       86.93       89.89      5.03 o
  -4  -7   8       97.45       94.06      5.49 o
  -3  -7   8        0.05        0.19      0.83 o
  -2  -7   8      161.84      175.30      6.41 o
  -1  -7   8      150.79      160.71      6.09 o
   0  -7   8        6.90        8.45      1.55 o
   1  -7   8      331.26      339.32      8.61 o
   2  -7   8       48.38       55.06      3.79 o
   3  -7   8        5.96        4.31      1.34 o
   4  -7   8      119.40      123.26      5.09 o
   5  -7   8      110.83      120.06      6.34 o
   6  -7   8       73.62       62.71      3.20 o
  -6  -6   8      109.86      102.96      4.47 o
  -5  -6   8       30.84       38.78      3.34 o
  -4  -6   8      195.93      196.79      6.55 o
  -3  -6   8      135.45      140.10      5.89 o
  -2  -6   8       86.14       79.62      5.87 o
  -1  -6   8       40.65       44.96      4.19 o
   0  -6   8       42.26       39.22      2.69 o
   1  -6   8      615.73      632.67     10.09 o
   2  -6   8      358.05      376.11      9.83 o
   3  -6   8      192.23      185.43      8.54 o
   4  -6   8       31.42       35.33      3.23 o
   5  -6   8        0.58        1.28      0.87 o
   6  -6   8       36.77       39.05      3.50 o
  -6  -5   8       57.21       59.61      4.45 o
  -5  -5   8       10.09       11.40      1.55 o
  -4  -5   8       19.23       14.93      3.09 o
  -3  -5   8       23.52       17.72      3.23 o
  -2  -5   8      139.91      133.56      6.01 o
  -1  -5   8        1.15        3.96      1.96 o
   0  -5   8      368.42      374.04     14.98 o
   1  -5   8      133.00      132.57      8.95 o
   2  -5   8       26.28       37.38      2.42 o
   3  -5   8     1223.65     1206.89     13.66 o
   4  -5   8       33.18       33.15      3.04 o
   5  -5   8       73.71       81.24      4.43 o
   6  -5   8       54.62       54.94      4.82 o
   7  -5   8       22.50       20.47      2.19 o
  -6  -4   8      434.59      419.27     12.28 o
  -5  -4   8       69.96       64.82      5.89 o
  -4  -4   8       55.62       51.81      5.50 o
  -3  -4   8       34.10       30.72      5.80 o
  -2  -4   8        6.06        4.42      2.11 o
  -1  -4   8        1.13        2.49      1.52 o
   0  -4   8      750.47      803.81     12.81 o
   1  -4   8        2.54        0.50      0.85 o
   2  -4   8       78.13      102.98      6.25 o
   3  -4   8      639.31      613.01      9.32 o
   4  -4   8       37.02       38.43      2.59 o
   5  -4   8        0.66        2.01      0.83 o
   6  -4   8      401.90      401.20     13.83 o
   7  -4   8       49.91       51.90      4.06 o
  -7  -3   8       37.57       32.43      2.67 o
  -6  -3   8       45.11       48.15      4.61 o
  -5  -3   8      867.20      854.88     21.38 o
  -4  -3   8        5.88        4.81      2.01 o
  -3  -3   8       17.23       18.95      2.14 o
  -2  -3   8      170.59      171.08      8.53 o
  -1  -3   8      885.76      905.45     16.58 o
   0  -3   8       21.55       19.75      2.47 o
   1  -3   8       51.57       50.18      3.97 o
   2  -3   8     1302.98     1385.35     21.91 o
   3  -3   8      612.35      676.30     16.74 o
   4  -3   8      702.47      704.67     14.58 o
   5  -3   8      348.86      329.02     14.62 o
   6  -3   8        4.24        5.21      1.99 o
   7  -3   8       15.28       18.64      2.87 o
   8  -3   8       47.30       52.65      2.96 o
  -7  -2   8        0.76       -0.33      0.54 o
  -6  -2   8       48.12       47.45      4.73 o
  -5  -2   8      114.66      135.75      8.58 o
  -4  -2   8       20.31       22.67      2.45 o
  -3  -2   8      416.41      389.37     13.16 o
  -2  -2   8       61.84       50.97      4.28 o
  -1  -2   8      333.93      363.57     10.49 o
   0  -2   8      110.33      127.35      5.98 o
   1  -2   8      416.04      431.39     11.09 o
   2  -2   8        4.14        1.70      1.02 o
   3  -2   8      543.47      597.26     15.08 o
   4  -2   8       64.71       61.31      3.43 o
   5  -2   8        7.71        7.51      1.25 o
   6  -2   8       83.38       82.97      6.75 o
   7  -2   8       42.28       39.94      4.27 o
   8  -2   8       45.49       39.18      3.00 o
  -7  -1   8        3.29        4.07      0.86 o
  -6  -1   8       14.68       18.48      3.19 o
  -5  -1   8       94.05       98.92      7.33 o
  -4  -1   8       37.27       35.59      3.05 o
  -3  -1   8      653.00      584.13     16.04 o
  -2  -1   8      621.70      704.22     16.64 o
  -1  -1   8       92.96      119.75      6.01 o
   0  -1   8     1282.54     1325.66     18.82 o
   1  -1   8      200.17      207.44      7.48 o
   2  -1   8       19.12       24.84      2.79 o
   3  -1   8      442.48      444.62      7.78 o
   4  -1   8       32.29       38.72      2.59 o
   5  -1   8       13.08       13.95      1.38 o
   6  -1   8       22.05       19.53      3.29 o
   7  -1   8       61.39       59.75      7.23 o
   8  -1   8       52.18       53.43      3.78 o
  -7   0   8        4.08        6.81      1.61 o
  -6   0   8       46.51       46.64      5.05 o
  -5   0   8      384.19      373.59     14.00 o
  -4   0   8       86.61      100.00      6.70 o
  -3   0   8     1000.99      878.52     19.67 o
  -2   0   8     1321.37     1326.13     22.27 o
  -1   0   8       16.71       11.62      2.08 o
   0   0   8      622.62      664.84     13.07 o
   1   0   8     1089.35     1183.52     17.30 o
   2   0   8     2742.05     2995.68     28.21 o
   3   0   8      170.18      157.98      4.22 o
   4   0   8        0.24        0.46      0.88 o
   5   0   8       24.85       28.83      1.87 o
   6   0   8      518.13      479.14     15.32 o
   7   0   8        2.86        3.15      1.59 o
   8   0   8       34.58       33.41      2.37 o
  -7   1   8       85.27       78.83      4.75 o
  -6   1   8      142.55      145.85      5.70 o
  -5   1   8        0.27        1.24      1.38 o
  -4   1   8       65.80       63.76      3.27 o
  -3   1   8      580.88      549.53     16.06 o
  -2   1   8      132.62      147.24      7.42 o
  -1   1   8      260.49      196.11      5.54 o
   0   1   8     1203.10     1226.11     17.79 o
   1   1   8      709.24      800.48     13.88 o
   2   1   8     1853.35     1981.01     22.11 o
   3   1   8      889.77      883.18     15.67 o
   4   1   8      135.49      132.05      6.72 o
   5   1   8       11.49       12.03      1.55 o
   6   1   8      176.41      162.27      5.23 o
   7   1   8       11.49        8.89      2.15 o
   8   1   8       25.76       24.16      2.10 o
  -7   2   8      764.54      793.22     14.10 o
  -6   2   8        1.31        1.80      0.93 o
  -5   2   8        6.75        8.03      1.64 o
  -4   2   8       83.93       78.86      3.71 o
  -3   2   8      126.72      130.04      8.03 o
  -2   2   8      818.52      785.27     17.55 o
  -1   2   8      108.84       96.81      5.41 o
   0   2   8      101.26       99.80      3.54 o
   1   2   8     4231.32     4378.70     31.56 o
   2   2   8        8.30        8.19      1.50 o
   3   2   8       35.36       36.99      3.13 o
   4   2   8       59.76       63.51      3.07 o
   5   2   8       90.66       93.48      4.76 o
   6   2   8        1.15        2.25      0.95 o
   7   2   8        6.48        8.43      1.33 o
   8   2   8       82.84       85.65      6.61 o
  -7   3   8        5.89        7.51      1.39 o
  -6   3   8       42.37       43.94      4.26 o
  -5   3   8       39.72       42.09      3.31 o
  -4   3   8       89.90       83.46      3.84 o
  -3   3   8       71.67       78.79      6.45 o
  -2   3   8       77.31       65.29      5.29 o
  -1   3   8      205.74      221.86      8.41 o
   0   3   8       70.19       64.33      2.89 o
   1   3   8      586.51      634.64      7.74 o
   2   3   8      414.56      403.39      9.30 o
   3   3   8       12.52       25.98      2.00 o
   4   3   8      352.24      351.84     10.90 o
   5   3   8      282.36      291.10      9.87 o
   6   3   8       25.75       25.31      2.09 o
   7   3   8       24.76       24.44      3.24 o
   8   3   8       53.40       50.37      2.76 o
  -7   4   8       10.46        9.33      1.21 o
  -6   4   8       11.73        8.86      1.28 o
  -5   4   8      291.92      292.68      8.08 o
  -4   4   8      103.46      100.62      4.95 o
  -3   4   8      417.48      388.97     10.12 o
  -2   4   8       53.77       46.97      4.70 o
  -1   4   8       16.43       16.77      1.69 o
   0   4   8       75.26       71.20      3.19 o
   1   4   8     1379.82     1380.34     28.22 o
   2   4   8      157.98      152.23      7.37 o
   3   4   8       23.78       17.39      2.66 o
   4   4   8      875.68      821.26     17.85 o
   5   4   8     1745.66     1777.14     21.18 o
   6   4   8       36.16       37.88      3.05 o
   7   4   8       18.21       17.29      2.68 o
   8   4   8       52.04       56.40      2.86 o
  -6   5   8       48.65       53.37      2.62 o
  -5   5   8       49.47       51.69      2.66 o
  -4   5   8      106.70      108.08      5.00 o
  -3   5   8       94.76       86.83      4.91 o
  -2   5   8       10.08       11.52      2.43 o
  -1   5   8      308.15      274.54      6.94 o
   0   5   8      126.98      107.61      4.12 o
   1   5   8      635.89      674.32     16.12 o
   2   5   8      519.15      522.15     14.60 o
   3   5   8      242.04      234.82     10.15 o
   4   5   8       32.87       30.27      1.87 o
   5   5   8     1293.94     1291.40     23.29 o
   6   5   8        8.14        7.93      1.53 o
   7   5   8      105.42      104.91      6.29 o
   8   5   8      118.98      121.73      3.86 o
  -6   6   8       59.60       53.52      4.44 o
  -5   6   8        3.81        3.69      1.01 o
  -4   6   8       78.58       82.46      4.44 o
  -3   6   8       25.43       20.62      3.39 o
  -2   6   8      138.09      135.60      3.92 o
  -1   6   8       56.52       50.76      4.63 o
   0   6   8      170.23      186.53      8.67 o
   1   6   8      654.79      660.58     17.01 o
   2   6   8       67.77       73.88      5.89 o
   3   6   8        3.48       10.89      4.23 o
   4   6   8      315.30      308.54      6.52 o
   5   6   8      572.46      593.99     12.98 o
   6   6   8       20.83       23.69      3.24 o
   7   6   8       32.48       31.03      2.53 o
   8   6   8       83.95       80.05      3.42 o
  -5   7   8       25.14       29.27      3.26 o
  -4   7   8       37.86       38.33      2.90 o
  -3   7   8      493.66      507.77     11.37 o
  -2   7   8       89.24       93.37      3.90 o
  -1   7   8     1155.39     1170.74     11.70 o
   0   7   8        4.82        5.86      0.95 o
   1   7   8      383.99      384.24      4.92 o
   2   7   8       33.93       33.01      1.63 o
   3   7   8       87.05       90.94      2.97 o
   4   7   8      102.56      107.71      5.38 o
   5   7   8      193.30      197.25      7.19 o
   6   7   8       75.88       78.67      4.19 o
   7   7   8      309.92      310.39      9.50 o
  -5   8   8      133.02      129.42      5.55 o
  -4   8   8        1.31        2.26      1.44 o
  -3   8   8      378.10      404.12      7.36 o
  -2   8   8      657.20      689.07     11.55 o
  -1   8   8     1194.57     1265.38     12.65 o
   0   8   8     1032.31     1020.31     17.00 o
   1   8   8       47.03       48.50      2.45 o
   2   8   8        0.10       -0.18      0.71 o
   3   8   8      533.56      490.79     12.85 o
   4   8   8       41.27       60.75      4.16 o
   5   8   8       13.29       14.76      2.10 o
   6   8   8      132.53      128.37      5.72 o
   7   8   8       22.45       19.00      2.06 o
  -4   9   8        5.64        6.25      1.49 o
  -3   9   8      313.16      327.24      7.33 o
  -2   9   8      240.12      250.88      6.05 o
  -1   9   8       27.50       26.76      2.52 o
   0   9   8       68.56       70.38      2.97 o
   1   9   8       13.19       13.86      1.43 o
   2   9   8      196.17      189.34      5.78 o
   3   9   8      394.65      390.91     12.62 o
   4   9   8       34.74       24.92      2.66 o
   5   9   8        0.55        2.20      1.19 o
   6   9   8       65.05       61.62      2.88 o
  -3  10   8       19.53       20.26      1.53 o
  -2  10   8       13.44       12.38      2.40 o
  -1  10   8      108.51      105.59      6.55 o
   0  10   8      135.29      149.75      4.69 o
   1  10   8       15.04       14.38      1.64 o
   2  10   8      109.34      109.34      4.21 o
   3  10   8       61.77       65.05      3.11 o
   4  10   8       18.96       18.53      2.19 o
   5  10   8       29.08       25.84      2.08 o
   6  10   8        2.73        4.17      0.90 o
  -2  11   8       26.09       24.02      3.96 o
  -1  11   8      613.24      652.97     14.42 o
   0  11   8        4.66        2.55      1.35 o
   1  11   8      165.40      164.54      5.67 o
   2  11   8      103.55      110.76      4.49 o
   3  11   8       26.32       26.62      2.29 o
   4  11   8       52.63       54.32      2.84 o
   5  11   8       16.12       12.39      1.50 o
  -1  12   8      240.51      222.17      6.15 o
   0  12   8       80.25       80.78      4.32 o
   1  12   8      220.92      233.40      7.30 o
   2  12   8       12.55       10.55      1.43 o
   3  12   8       69.14       72.65      3.76 o
  -1 -10   9       12.37       12.48      1.51 o
   0 -10   9        4.90        4.50      1.10 o
   1 -10   9       54.18       40.47      2.56 o
  -3  -9   9       15.89       12.06      1.42 o
  -2  -9   9       92.71      100.09     10.03 o
  -1  -9   9        0.23        1.15      0.60 o
   0  -9   9       50.73       60.31      2.99 o
   1  -9   9      127.59      113.84      4.78 o
   2  -9   9       26.93       26.33      2.18 o
   3  -9   9       19.96       21.25      2.26 o
  -4  -8   9       32.25       32.50      2.73 o
  -3  -8   9       13.18       16.44      2.16 o
  -2  -8   9        0.19       -0.76      0.76 o
  -1  -8   9      136.60      140.49      5.02 o
   0  -8   9       20.18       19.33      3.03 o
   1  -8   9       49.00       40.75      3.06 o
   2  -8   9       47.87       46.21      3.07 o
   3  -8   9      322.26      320.26     19.75 o
   4  -8   9       37.12       43.23      3.61 o
   5  -8   9       21.58       20.85      1.73 o
  -5  -7   9       35.10       26.66      2.43 o
  -4  -7   9       14.51       15.85      2.01 o
  -3  -7   9       76.42       81.76      3.89 o
  -2  -7   9       73.94       74.94      4.00 o
  -1  -7   9       64.85       70.15      3.91 o
   0  -7   9       11.63        8.61      1.53 o
   1  -7   9       27.77       32.62      2.69 o
   2  -7   9        8.63        8.15      1.55 o
   3  -7   9       52.73       54.88      3.47 o
   4  -7   9       87.29       82.13      4.75 o
   5  -7   9       43.10       46.25      3.78 o
  -5  -6   9      100.78      110.57      5.80 o
  -4  -6   9       22.71       20.64      2.54 o
  -3  -6   9        5.87        3.44      1.55 o
  -2  -6   9      118.60      126.40      8.22 o
  -1  -6   9      199.15      208.49     10.41 o
   0  -6   9       59.50       63.62      5.72 o
   1  -6   9       30.98       32.31      4.01 o
   2  -6   9        2.82        3.47      1.17 o
   3  -6   9       20.67       22.56      2.45 o
   4  -6   9       75.34       73.15      6.26 o
   5  -6   9        0.97        0.57      1.33 o
   6  -6   9       78.51       70.31      6.34 o
  -6  -5   9        4.11        6.91      1.25 o
  -5  -5   9        1.82        0.34      1.21 o
  -4  -5   9      274.61      245.92     11.39 o
  -3  -5   9      418.23      447.61     15.81 o
  -2  -5   9        8.39        5.73      2.13 o
  -1  -5   9       17.48       27.35      2.91 o
   0  -5   9       11.54        8.66      1.83 o
   1  -5   9       11.95       12.72      1.95 o
   2  -5   9      542.04      537.06      9.13 o
   3  -5   9       94.32       95.22      5.03 o
   4  -5   9       64.37       60.02      3.87 o
   5  -5   9      202.48      215.90     10.46 o
   6  -5   9        3.85        5.47      1.70 o
   7  -5   9        0.69        2.45      0.82 o
  -6  -4   9      103.05      112.99      5.88 o
  -5  -4   9      356.78      337.44     12.65 o
  -4  -4   9       80.79       65.57      6.14 o
  -3  -4   9      497.63      476.87     16.17 o
  -2  -4   9        0.25        0.82      0.92 o
  -1  -4   9      272.65      270.24      8.26 o
   0  -4   9       48.36       50.42      3.35 o
   1  -4   9      122.79      131.85      7.00 o
   2  -4   9      162.69      154.28      5.75 o
   3  -4   9      495.76      514.13     12.62 o
   4  -4   9     1116.37     1118.91     25.59 o
   5  -4   9        9.49        9.20      1.71 o
   6  -4   9      173.05      172.18      8.77 o
   7  -4   9      207.88      209.86      7.48 o
  -6  -3   9        2.00        0.21      1.36 o
  -5  -3   9       52.37       45.32      4.98 o
  -4  -3   9        3.79        4.27      2.06 o
  -3  -3   9       24.81       30.61      2.92 o
  -2  -3   9       80.79       91.30      6.47 o
  -1  -3   9       41.86       32.71      3.47 o
   0  -3   9        0.73        0.81      0.94 o
   1  -3   9       55.89       52.95      4.39 o
   2  -3   9      796.38      771.72     17.11 o
   3  -3   9        3.54        2.65      1.46 o
   4  -3   9        0.67        2.13      0.83 o
   5  -3   9      601.22      608.64     12.60 o
   6  -3   9       37.34       37.52      4.38 o
   7  -3   9       71.22       68.32      4.82 o
  -7  -2   9       29.12       31.00      2.47 o
  -6  -2   9       85.81       92.83      6.12 o
  -5  -2   9      171.55      173.26      9.52 o
  -4  -2   9       57.47       54.05      5.42 o
  -3  -2   9       53.75       47.66      3.44 o
  -2  -2   9      294.83      312.64     11.08 o
  -1  -2   9      184.05      189.22      8.16 o
   0  -2   9       32.51       37.66      3.63 o
   1  -2   9      219.54      201.08      8.17 o
   2  -2   9      221.86      208.26      8.68 o
   3  -2   9       78.25       77.77      5.69 o
   4  -2   9      148.18      155.64      4.96 o
   5  -2   9       95.43       79.61      4.61 o
   6  -2   9       21.81       21.84      3.52 o
   7  -2   9       94.11       99.44      6.24 o
   8  -2   9       52.92       62.15      3.35 o
  -7  -1   9        1.35        0.32      0.40 o
  -6  -1   9       35.55       31.80      2.70 o
  -5  -1   9        0.68        0.57      1.53 o
  -4  -1   9      228.17      238.02     10.95 o
  -3  -1   9       53.24       61.26      3.75 o
  -2  -1   9      122.49      135.89      7.82 o
  -1  -1   9       57.15       61.77      4.68 o
   0  -1   9       22.25       22.82      2.79 o
   1  -1   9      495.07      519.92     12.78 o
   2  -1   9        0.06        2.16      1.25 o
   3  -1   9      148.94      148.70      7.48 o
   4  -1   9       40.84       45.75      4.61 o
   5  -1   9        0.97        0.90      0.73 o
   6  -1   9        4.88        3.46      1.74 o
   7  -1   9       49.47       47.33      2.49 o
   8  -1   9       22.79       21.94      2.22 o
  -7   0   9      249.06      247.88      7.45 o
  -6   0   9       52.47       52.66      3.37 o
  -5   0   9       35.80       38.06      4.61 o
  -4   0   9     2367.06     2343.87     78.12 o
  -3   0   9      276.42      269.99     11.51 o
  -2   0   9      131.20      131.24      7.49 o
  -1   0   9        1.15        3.33      1.30 o
   0   0   9      125.27      118.27      6.03 o
   1   0   9        0.66        1.14      1.07 o
   2   0   9      731.74      805.35     15.74 o
   3   0   9      285.95      297.60     10.13 o
   4   0   9       11.00        9.18      2.02 o
   5   0   9       42.45       37.28      2.14 o
   6   0   9       19.75       11.41      1.81 o
   7   0   9       88.04       83.00      4.12 o
   8   0   9        0.29        0.23      0.56 o
  -7   1   9      123.55      123.04      5.16 o
  -6   1   9        0.85        2.27      2.05 o
  -5   1   9      428.07      442.49     10.78 o
  -4   1   9     1314.16     1291.31     21.91 o
  -3   1   9       10.94       12.39      2.70 o
  -2   1   9       23.95       18.39      2.92 o
  -1   1   9      112.71      102.30      4.31 o
   0   1   9      313.98      349.62     10.38 o
   1   1   9      851.18      970.51     16.49 o
   2   1   9     1320.42     1373.56     19.91 o
   3   1   9      696.88      772.53     15.58 o
   4   1   9        0.37        0.20      0.82 o
   5   1   9      271.33      264.52      6.44 o
   6   1   9      146.47      163.41      5.24 o
   7   1   9        5.52        2.21      0.82 o
   8   1   9        0.44        0.54      0.61 o
  -7   2   9      603.42      615.03     10.63 o
  -6   2   9      265.00      268.67      8.20 o
  -5   2   9      947.74      965.10     20.07 o
  -4   2   9      207.43      207.57      7.27 o
  -3   2   9       87.58       78.61      4.52 o
  -2   2   9       42.91       49.84      4.75 o
  -1   2   9     1464.94     1340.98     21.43 o
   0   2   9       53.56       54.15      2.87 o
   1   2   9     1613.02     1726.10     15.26 o
   2   2   9      353.40      357.51      9.86 o
   3   2   9      704.70      825.89     15.49 o
   4   2   9      357.25      348.73      7.56 o
   5   2   9        9.05        3.72      1.89 o
   6   2   9       56.77       58.54      4.03 o
   7   2   9       78.45       85.37      5.22 o
   8   2   9       29.57       33.81      4.10 o
  -7   3   9       37.98       30.49      2.05 o
  -6   3   9      117.22      117.86      4.30 o
  -5   3   9        0.85        0.75      0.90 o
  -4   3   9      370.21      391.87      7.65 o
  -3   3   9       81.92       77.28      4.63 o
  -2   3   9      236.75      216.84      9.98 o
  -1   3   9        0.60        3.15      1.45 o
   0   3   9      570.79      536.54      8.90 o
   1   3   9      226.57      194.99     10.82 o
   2   3   9      388.46      365.29      9.61 o
   3   3   9       43.96       44.51      2.64 o
   4   3   9      133.22      121.75      6.73 o
   5   3   9      414.81      414.35     10.35 o
   6   3   9        1.14       -0.47      1.57 o
   7   3   9       69.38       64.48      3.97 o
   8   3   9        9.46       10.23      2.53 o
  -6   4   9       37.17       39.49      3.38 o
  -5   4   9      129.42      130.48      4.17 o
  -4   4   9      161.26      167.76      5.11 o
  -3   4   9       75.37       83.51      4.88 o
  -2   4   9       32.61       28.46      3.82 o
  -1   4   9      286.59      296.28      7.23 o
   0   4   9       97.61       77.25      4.77 o
   1   4   9      263.13      274.36      8.67 o
   2   4   9      719.18      726.41     16.90 o
   3   4   9       48.69       56.17      4.91 o
   4   4   9       12.80       12.35      2.40 o
   5   4   9      674.80      670.66     10.98 o
   6   4   9       20.68       20.65      2.14 o
   7   4   9       52.57       58.81      3.20 o
   8   4   9        0.20        1.12      1.24 o
  -6   5   9        1.09        0.86      0.45 o
  -5   5   9       28.30       28.76      1.90 o
  -4   5   9       23.93       22.44      2.43 o
  -3   5   9       24.14       24.06      2.56 o
  -2   5   9        0.67       -0.03      0.65 o
  -1   5   9       41.70       44.90      2.94 o
   0   5   9        7.41        4.05      1.25 o
   1   5   9       43.74       43.34      4.27 o
   2   5   9       19.23       10.87      2.39 o
   3   5   9      210.27      191.15      9.47 o
   4   5   9        0.07        1.08      0.54 o
   5   5   9      113.55      121.10      4.51 o
   6   5   9       72.26       75.85      4.23 o
   7   5   9       17.36       22.24      3.78 o
   8   5   9        0.28        0.11      0.81 o
  -6   6   9      100.73       85.58      3.27 o
  -5   6   9        0.57        1.47      1.07 o
  -4   6   9      128.31      134.01      5.83 o
  -3   6   9      119.10      115.45      9.58 o
  -2   6   9       42.86       42.72      3.41 o
  -1   6   9        6.48        5.61      0.90 o
   0   6   9        1.39        4.53      1.52 o
   1   6   9      417.45      422.87     14.08 o
   2   6   9        6.81       10.02      2.46 o
   3   6   9       84.22       83.55      2.53 o
   4   6   9      122.94      118.78      3.06 o
   5   6   9       86.55       84.19      3.79 o
   6   6   9      101.46      101.00      4.81 o
   7   6   9        1.89        1.74      0.61 o
  -5   7   9       68.80       78.34      4.71 o
  -4   7   9       90.37       92.03      4.30 o
  -3   7   9       30.02       31.05      2.87 o
  -2   7   9      216.82      219.90      5.96 o
  -1   7   9     1767.59     1792.24     17.13 o
   0   7   9      197.53      204.74      3.96 o
   1   7   9     2670.63     2574.60     19.94 o
   2   7   9       96.64       95.80      2.79 o
   3   7   9       80.86       79.39      2.85 o
   4   7   9       77.86       71.96      3.16 o
   5   7   9       90.46       98.13      8.24 o
   6   7   9       86.95       92.84      4.43 o
   7   7   9      160.71      150.82      9.15 o
  -5   8   9        1.84        1.07      0.72 o
  -4   8   9       48.11       50.40      4.30 o
  -3   8   9      459.52      493.36     17.05 o
  -2   8   9      151.77      156.63      5.01 o
  -1   8   9      120.53      119.11      4.56 o
   0   8   9      233.64      231.53      4.78 o
   1   8   9      571.33      569.33      6.88 o
   2   8   9        4.25        4.40      0.84 o
   3   8   9        1.74        2.65      1.27 o
   4   8   9      398.99      381.81     11.23 o
   5   8   9       31.59       29.60      2.75 o
   6   8   9      149.75      157.63      5.23 o
   7   8   9        1.42        1.75      0.65 o
  -4   9   9        9.06        7.41      1.41 o
  -3   9   9       77.20       83.04      5.57 o
  -2   9   9       60.37       66.14      3.09 o
  -1   9   9      308.18      315.88      7.15 o
   0   9   9       63.18       63.96      3.30 o
   1   9   9       82.18       89.35      3.34 o
   2   9   9       40.71       35.07      2.14 o
   3   9   9       21.04       21.85      2.04 o
   4   9   9      196.15      197.52      6.96 o
   5   9   9        8.33        7.05      1.39 o
   6   9   9      347.96      330.83      6.41 o
  -3  10   9        2.83        1.03      0.79 o
  -2  10   9        2.74        5.19      1.06 o
  -1  10   9       50.74       50.14      3.17 o
   0  10   9       12.65       12.34      1.79 o
   1  10   9      151.14      159.36      4.15 o
   2  10   9      152.13      166.37      5.09 o
   3  10   9      154.37      156.40      4.73 o
   4  10   9        7.46        7.71      1.44 o
   5  10   9       59.36       62.23      5.28 o
   6  10   9       33.51       23.80      1.87 o
  -2  11   9       64.42       60.57      5.10 o
  -1  11   9       56.55       57.13      5.85 o
   0  11   9        1.44        1.02      1.22 o
   1  11   9      176.96      186.42      5.85 o
   2  11   9      261.58      270.99     13.08 o
   3  11   9       14.95       15.84      1.32 o
   4  11   9      115.48      112.13      3.86 o
   5  11   9      103.01       92.95      3.65 o
   0  12   9       84.42       75.14      3.93 o
   1  12   9       47.28       44.85      3.15 o
   2  12   9       28.92       23.05      1.96 o
   3  12   9       11.23       13.11      1.58 o
  -2  -9  10      177.35      174.62      4.93 o
  -1  -9  10       13.72        9.55      1.66 o
   0  -9  10      101.48      110.03      5.77 o
   1  -9  10       96.16      108.42      5.65 o
   2  -9  10        1.11        0.75      0.84 o
   3  -9  10       61.42       60.25      3.19 o
  -4  -8  10      149.30      140.59      4.49 o
  -3  -8  10      256.97      275.17      8.32 o
  -2  -8  10       12.41       15.55      2.39 o
  -1  -8  10      477.23      483.38     12.93 o
   0  -8  10       72.05       82.48      5.36 o
   1  -8  10       27.64       28.91      2.38 o
   2  -8  10      276.64      285.95     10.74 o
   3  -8  10      180.67      198.58      8.12 o
   4  -8  10       62.69       69.98      4.06 o
  -4  -7  10      280.89      289.92      8.94 o
  -3  -7  10        2.30        4.65      1.62 o
  -2  -7  10        2.55        2.22      1.38 o
  -1  -7  10      531.11      551.66     15.97 o
   0  -7  10        0.46        0.67      1.33 o
   1  -7  10        1.45        0.21      1.20 o
   2  -7  10      182.16      196.58      6.60 o
   3  -7  10      133.40      143.26      8.18 o
   4  -7  10      122.46      133.75      7.09 o
   5  -7  10       34.87       30.79      2.84 o
  -5  -6  10       37.69       31.56      2.74 o
  -4  -6  10        0.61        1.83      1.22 o
  -3  -6  10        0.47        0.04      1.34 o
  -2  -6  10      149.30      178.44      9.63 o
  -1  -6  10       32.13       34.99      4.39 o
   0  -6  10        1.31        4.51      2.03 o
   1  -6  10        0.83        0.39      1.27 o
   2  -6  10      186.72      193.74      7.36 o
   3  -6  10       30.62       31.35      3.04 o
   4  -6  10       82.36       93.18      6.79 o
   5  -6  10        0.69        2.36      1.27 o
   6  -6  10        2.30        2.79      0.92 o
  -6  -5  10        8.38        9.03      1.27 o
  -5  -5  10        5.17        7.85      1.27 o
  -4  -5  10      111.22      106.85      7.24 o
  -3  -5  10      137.24      115.93      7.99 o
  -2  -5  10      847.29      903.07     21.86 o
  -1  -5  10      226.95      192.84     10.07 o
   0  -5  10       97.44      103.20      5.50 o
   1  -5  10      164.05      158.30      7.04 o
   2  -5  10       29.41       30.60      3.30 o
   3  -5  10       67.66       68.38      4.32 o
   4  -5  10        4.41        5.09      2.20 o
   5  -5  10       69.29       67.28      3.63 o
   6  -5  10       21.47       17.36      2.40 o
  -6  -4  10      289.88      274.69      5.71 o
  -5  -4  10       92.31       91.89      6.27 o
  -4  -4  10       53.92       52.75      5.35 o
  -3  -4  10      903.99      814.74     21.26 o
  -2  -4  10      159.99      178.23      9.75 o
  -1  -4  10      119.98      128.52      4.74 o
   0  -4  10      406.56      409.16      8.96 o
   1  -4  10      163.76      182.90      6.33 o
   2  -4  10      350.16      374.81     13.64 o
   3  -4  10      297.47      284.02      7.14 o
   4  -4  10       28.56       22.83      2.56 o
   5  -4  10       12.49       11.80      1.84 o
   6  -4  10      217.99      236.21      9.68 o
   7  -4  10        9.16        6.05      1.28 o
  -6  -3  10       27.80       29.99      2.18 o
  -5  -3  10        2.89        1.27      1.52 o
  -4  -3  10      185.49      183.87      9.96 o
  -3  -3  10       11.41       18.48      3.30 o
  -2  -3  10       76.49       76.06      6.12 o
  -1  -3  10      166.70      180.39      6.40 o
   0  -3  10      147.23      142.00      7.38 o
   1  -3  10      231.12      232.02      9.56 o
   2  -3  10       54.35       54.37      4.87 o
   3  -3  10       26.55       28.18      2.20 o
   4  -3  10      204.26      203.44      7.32 o
   5  -3  10      165.63      156.30      6.42 o
   6  -3  10        3.66        3.02      1.63 o
   7  -3  10      128.21      122.42      7.31 o
  -6  -2  10        0.26        0.68      0.86 o
  -5  -2  10        9.11        9.72      2.45 o
  -4  -2  10       67.42       70.95      6.26 o
  -3  -2  10      131.94      136.56      5.90 o
  -2  -2  10      128.78      128.35      8.17 o
  -1  -2  10        4.61        8.29      1.94 o
   0  -2  10       16.87       28.26      3.35 o
   1  -2  10      503.88      506.86     13.81 o
   2  -2  10      241.33      251.64     10.02 o
   3  -2  10      157.73      151.65      8.13 o
   4  -2  10        0.68       -0.47      0.70 o
   5  -2  10      264.54      239.98      7.98 o
   6  -2  10        0.07       -1.37      1.37 o
   7  -2  10       54.21       52.92      2.79 o
  -7  -1  10       56.88       51.66      2.69 o
  -6  -1  10        4.83        4.48      1.21 o
  -5  -1  10      106.48      105.51      7.26 o
  -4  -1  10      220.57      247.65     11.28 o
  -3  -1  10       17.00       13.76      1.96 o
  -2  -1  10      298.10      271.92     11.52 o
  -1  -1  10      114.69      106.25      6.55 o
   0  -1  10      191.12      194.28      8.41 o
   1  -1  10      119.10      104.27      6.18 o
   2  -1  10        6.31        7.28      1.88 o
   3  -1  10        0.39        0.66      1.29 o
   4  -1  10      239.03      215.76      9.19 o
   5  -1  10       40.71       30.82      2.62 o
   6  -1  10      143.56      149.90      8.39 o
   7  -1  10       42.62       48.60      2.43 o
   8  -1  10        8.25        4.03      0.90 o
  -7   0  10        8.21        9.65      1.29 o
  -6   0  10       32.79       33.40      2.54 o
  -5   0  10      328.80      341.16      9.41 o
  -4   0  10      574.87      567.40     16.61 o
  -3   0  10     1077.60     1061.22     23.34 o
  -2   0  10        5.44        4.21      1.67 o
  -1   0  10      101.42      122.01      8.17 o
   0   0  10     1614.51     1675.88     24.38 o
   1   0  10      129.78       99.41      5.88 o
   2   0  10       43.38       44.62      4.08 o
   3   0  10        5.99       11.93      2.26 o
   4   0  10      412.01      387.86      9.38 o
   5   0  10       92.28       86.88      3.46 o
   6   0  10      346.26      309.35      8.73 o
   7   0  10        0.23        1.60      0.81 o
   8   0  10        5.43        6.18      0.86 o
  -7   1  10      379.14      334.46      6.70 o
  -6   1  10       74.69       85.01      3.89 o
  -5   1  10      877.35      921.94     15.17 o
  -4   1  10        3.24        4.62      1.43 o
  -3   1  10      896.82      885.21     14.16 o
  -2   1  10        2.07       -1.37      1.37 o
  -1   1  10      608.04      587.54     10.91 o
   0   1  10      536.99      566.51     14.26 o
   1   1  10       13.96       17.06      2.53 o
   2   1  10      228.66      238.24      8.91 o
   3   1  10     1412.50     1459.30     22.67 o
   4   1  10      151.20      162.29      7.96 o
   5   1  10      555.57      559.54     12.28 o
   6   1  10      110.94      103.03      4.14 o
   7   1  10       23.25       15.54      1.73 o
   8   1  10       74.08       72.48      5.12 o
  -6   2  10        9.25        9.38      1.33 o
  -5   2  10      740.35      788.34     13.65 o
  -4   2  10      775.68      778.39     19.09 o
  -3   2  10      306.28      298.94      6.92 o
  -2   2  10       11.27       10.59      2.46 o
  -1   2  10      609.07      562.45     14.74 o
   0   2  10       93.20       79.14      3.70 o
   1   2  10      122.75      108.49      3.98 o
   2   2  10       91.41       79.49      5.02 o
   3   2  10      695.19      794.14     16.13 o
   4   2  10       56.90       53.73      3.14 o
   5   2  10        5.99        6.15      1.46 o
   6   2  10        5.06        7.59      1.62 o
   7   2  10        1.66        2.41      1.36 o
   8   2  10       27.35       33.16      3.79 o
  -6   3  10        2.67        3.91      0.87 o
  -5   3  10      314.69      313.82      8.28 o
  -4   3  10        3.02        1.69      0.99 o
  -3   3  10       50.60       54.61      4.03 o
  -2   3  10      232.90      205.04     10.11 o
  -1   3  10      910.44      853.11     18.47 o
   0   3  10      198.43      198.02      5.77 o
   1   3  10      344.97      334.83      7.82 o
   2   3  10      243.72      231.28      8.28 o
   3   3  10       85.80       88.65      3.95 o
   4   3  10      127.63      129.46      4.40 o
   5   3  10      140.99      142.80      6.28 o
   6   3  10        0.45        1.49      0.99 o
   7   3  10       98.93      101.21      6.10 o
   8   3  10       45.60       45.24      4.42 o
  -6   4  10       67.99       63.21      3.58 o
  -5   4  10       89.00       81.60      3.45 o
  -4   4  10       12.60       13.40      1.51 o
  -3   4  10       32.45       28.51      2.27 o
  -2   4  10       67.80       57.37      3.01 o
  -1   4  10      544.25      554.32     11.81 o
   0   4  10      516.53      518.78     12.93 o
   1   4  10      487.51      432.05     11.72 o
   2   4  10        0.93        1.86      1.15 o
   3   4  10      835.80      789.17     18.84 o
   4   4  10      176.17      166.57      3.95 o
   5   4  10        0.27        2.07      1.23 o
   6   4  10        6.02        5.88      1.57 o
   7   4  10      103.81      107.85      6.20 o
   8   4  10       11.17       17.85      2.72 o
  -5   5  10      176.74      182.81      4.28 o
  -4   5  10        4.18        3.24      1.22 o
  -3   5  10      154.64      158.05      6.42 o
  -2   5  10      103.78       96.16      4.05 o
  -1   5  10      228.77      235.94      6.86 o
   0   5  10      894.44      846.82     18.85 o
   1   5  10        0.55        1.00      1.12 o
   2   5  10        4.93        6.17      1.95 o
   3   5  10     1392.22     1392.08     14.71 o
   4   5  10       49.33       48.54      2.46 o
   5   5  10      134.33      135.41      4.73 o
   6   5  10       51.57       51.86      3.65 o
   7   5  10       21.19       20.70      1.99 o
   8   5  10       33.22       32.77      3.07 o
  -5   6  10      117.32      118.86      4.44 o
  -4   6  10       73.78       76.25      5.40 o
  -3   6  10      156.60      167.91      7.11 o
  -2   6  10        3.11        2.83      1.18 o
  -1   6  10        1.76        2.09      0.75 o
   0   6  10       72.77       70.80      2.56 o
   1   6  10     1542.33     1522.47     14.70 o
   2   6  10      125.97      115.58      3.00 o
   3   6  10     1126.86     1132.88     10.49 o
   4   6  10       14.68       14.49      1.26 o
   5   6  10        1.75        3.98      1.13 o
   6   6  10       35.14       36.93      2.87 o
   7   6  10        1.87        1.43      1.03 o
  -5   7  10       79.36       80.93      4.20 o
  -4   7  10       18.02       17.39      2.13 o
  -3   7  10        0.61        1.20      1.32 o
  -2   7  10       26.57       27.04      2.14 o
  -1   7  10      539.58      548.64     11.97 o
   0   7  10        7.01        7.91      0.88 o
   1   7  10     1692.78     1692.96     12.45 o
   2   7  10      667.24      663.85      7.68 o
   3   7  10      357.93      370.16      6.80 o
   4   7  10      290.89      285.66      5.93 o
   5   7  10       75.80       88.35      4.68 o
   6   7  10       45.06       47.08      3.06 o
   7   7  10        2.97        3.71      0.74 o
  -5   8  10       69.21       65.30      2.88 o
  -4   8  10      136.71      134.40      6.59 o
  -3   8  10       14.14       17.50      2.06 o
  -2   8  10      740.58      771.11     12.82 o
  -1   8  10      508.13      532.55      9.53 o
   0   8  10       27.21       27.62      1.74 o
   1   8  10        0.99        1.66      0.63 o
   2   8  10      405.43      378.20      6.91 o
   3   8  10      270.06      268.86      5.82 o
   4   8  10       18.30       19.12      1.58 o
   5   8  10       19.78       18.86      2.15 o
   6   8  10       39.33       42.92      2.66 o
   7   8  10       31.02       27.75      1.89 o
  -4   9  10        0.22        0.22      0.62 o
  -3   9  10      124.32      128.05      6.59 o
  -2   9  10      457.73      480.77      7.91 o
  -1   9  10       91.45       97.42      3.94 o
   0   9  10      292.22      303.93      6.18 o
   1   9  10       17.11       17.42      1.56 o
   2   9  10        5.27        2.94      0.80 o
   3   9  10        1.17        1.81      0.72 o
   4   9  10       18.10       19.25      1.71 o
   5   9  10       33.61       38.65      2.75 o
   6   9  10       32.88       33.23      1.99 o
  -3  10  10       74.90       79.76      4.01 o
  -2  10  10        0.14        1.52      0.75 o
  -1  10  10       27.48       24.74      5.24 o
   0  10  10       65.66       74.22      3.91 o
   1  10  10       89.46      101.05      3.24 o
   2  10  10       35.29       37.61      2.43 o
   3  10  10      161.04      165.31      4.73 o
   4  10  10       33.70       33.35      2.55 o
   5  10  10      141.20      136.81      4.24 o
  -1  11  10        4.61        6.21      0.93 o
   0  11  10       10.64       11.39      1.29 o
   1  11  10        4.92        6.51      1.77 o
   2  11  10       56.29       52.14      2.95 o
   3  11  10       24.06       26.36      2.02 o
   4  11  10       18.20       19.91      1.60 o
   0  12  10      110.46      123.87      4.58 o
   1  12  10      391.25      424.53      8.89 o
   2  12  10       11.28        6.11      1.00 o
  -2  -9  11       12.62       12.80      1.41 o
  -1  -9  11       71.92       63.81      3.62 o
   0  -9  11       31.30       33.58      2.83 o
   1  -9  11      144.20      144.90      5.64 o
   2  -9  11       21.24       22.60      2.07 o
  -3  -8  11       42.75       36.61      2.61 o
  -2  -8  11        3.60        0.50      0.81 o
  -1  -8  11      106.21      108.96      5.68 o
   0  -8  11      111.42      112.58      4.34 o
   1  -8  11       19.54       21.73      1.93 o
   2  -8  11       98.44      113.85      6.24 o
   3  -8  11        6.81        4.06      1.39 o
   4  -8  11       21.69       23.38      2.05 o
  -4  -7  11       88.35       89.99      4.28 o
  -3  -7  11      100.59      106.55      5.85 o
  -2  -7  11      118.96      109.68      6.59 o
  -1  -7  11       27.95       29.95      3.71 o
   0  -7  11      102.23      114.01      7.13 o
   1  -7  11       11.25        7.76      1.46 o
   2  -7  11      249.15      257.36      8.66 o
   3  -7  11       12.73       12.91      2.54 o
   4  -7  11        2.07        1.89      1.29 o
   5  -7  11       68.73       69.56      3.55 o
  -5  -6  11        3.19        2.29      0.87 o
  -4  -6  11      228.59      272.24      9.08 o
  -3  -6  11       27.67       22.13      3.28 o
  -2  -6  11        0.35       -0.33      1.48 o
  -1  -6  11      100.20      129.15      8.15 o
   0  -6  11        0.08        2.67      1.62 o
   1  -6  11       75.05       92.61      6.93 o
   2  -6  11      307.55      317.51      8.98 o
   3  -6  11        1.63        1.07      1.14 o
   4  -6  11       49.27       53.84      3.11 o
   5  -6  11       84.25       87.46      5.22 o
   6  -6  11        9.02        8.83      1.20 o
  -5  -5  11       50.94       52.23      3.45 o
  -4  -5  11       72.18       74.00      5.34 o
  -3  -5  11       53.33       44.84      4.80 o
  -2  -5  11      420.14      361.63     13.85 o
  -1  -5  11      230.23      225.94     11.09 o
   0  -5  11       12.60        9.49      2.58 o
   1  -5  11       46.68       43.51      4.94 o
   2  -5  11     1427.24     1458.30     19.80 o
   3  -5  11      162.57      162.82      6.56 o
   4  -5  11       81.43       80.71      4.37 o
   5  -5  11       51.24       53.61      3.10 o
   6  -5  11        6.27        7.52      1.61 o
  -6  -4  11       11.99        9.54      1.27 o
  -5  -4  11      224.58      233.10      5.91 o
  -4  -4  11       43.92       37.02      2.97 o
  -3  -4  11      294.01      296.72      8.77 o
  -2  -4  11       11.97       11.27      1.98 o
  -1  -4  11        2.67       -0.05      1.08 o
   0  -4  11       79.74       81.87      4.87 o
   1  -4  11       60.09       61.92      3.30 o
   2  -4  11     1375.97     1424.13     15.36 o
   3  -4  11      232.50      240.89      8.07 o
   4  -4  11      245.01      241.00      7.97 o
   5  -4  11        2.77        4.33      1.24 o
   6  -4  11       75.79       80.08      5.26 o
   7  -4  11      167.24      172.45      5.20 o
  -6  -3  11       65.57       71.61      2.83 o
  -5  -3  11        1.15        0.89      0.69 o
  -4  -3  11        1.45        3.05      1.40 o
  -3  -3  11      323.64      334.24     13.34 o
  -2  -3  11        3.19        5.55      1.30 o
  -1  -3  11        5.00        4.60      1.04 o
   0  -3  11      254.35      258.54      7.57 o
   1  -3  11       58.67       58.25      3.67 o
   2  -3  11      169.03      177.29      5.31 o
   3  -3  11      445.31      443.80      9.23 o
   4  -3  11        6.03       11.25      1.94 o
   5  -3  11        7.18       10.36      1.76 o
   6  -3  11       29.54       29.64      3.55 o
   7  -3  11        2.01        2.60      0.60 o
  -6  -2  11        3.94        3.72      0.89 o
  -5  -2  11       33.71       36.20      4.10 o
  -4  -2  11      630.18      625.54     17.82 o
  -3  -2  11       86.90       80.03      6.52 o
  -2  -2  11      152.21      152.95      4.96 o
  -1  -2  11      298.66      281.83     13.75 o
   0  -2  11       22.04       26.03      3.36 o
   1  -2  11        0.39        0.47      0.95 o
   2  -2  11        4.33        3.70      1.57 o
   3  -2  11      128.48      121.66      4.39 o
   4  -2  11      325.36      299.87      8.77 o
   5  -2  11       40.58       41.87      3.35 o
   6  -2  11        7.97        6.94      1.94 o
   7  -2  11       31.52       35.23      2.15 o
  -6  -1  11       99.17      100.84      3.86 o
  -5  -1  11        1.47        1.58      1.02 o
  -4  -1  11      274.63      279.35     11.83 o
  -3  -1  11        0.26        3.55      1.70 o
  -2  -1  11      277.96      283.04      6.37 o
  -1  -1  11      178.19      175.31      8.98 o
   0  -1  11       65.58       72.95      5.56 o
   1  -1  11      402.16      420.95     13.01 o
   2  -1  11       10.38        9.18      2.18 o
   3  -1  11        6.68        8.07      1.78 o
   4  -1  11        3.07        2.02      0.66 o
   5  -1  11       62.20       61.44      3.25 o
   6  -1  11       15.74       12.68      2.49 o
   7  -1  11       14.31       15.15      1.59 o
  -6   0  11       16.02       13.89      1.55 o
  -5   0  11      487.25      467.75      8.22 o
  -4   0  11       84.47       86.55      6.49 o
  -3   0  11     2483.67     2428.60     24.34 o
  -2   0  11      300.30      292.39     12.31 o
  -1   0  11      324.23      322.53      8.64 o
   0   0  11       31.35       41.92      4.19 o
   1   0  11     1048.62     1141.91     21.14 o
   2   0  11      208.08      225.40      9.47 o
   3   0  11        0.80        0.68      1.09 o
   4   0  11      587.06      622.58     14.91 o
   5   0  11      246.15      230.68      7.97 o
   6   0  11       76.48       73.99      4.15 o
   7   0  11      354.29      350.25      7.37 o
  -6   1  11      168.39      168.37      4.88 o
  -5   1  11      458.32      504.41     10.70 o
  -4   1  11      638.59      644.20     12.89 o
  -3   1  11     2075.14     1997.64     21.68 o
  -2   1  11      226.69      188.95      9.80 o
  -1   1  11       76.43       72.24      4.10 o
   0   1  11        5.02        3.94      1.11 o
   1   1  11      675.83      723.10     16.52 o
   2   1  11       85.71      102.89      6.33 o
   3   1  11      708.58      762.46     17.34 o
   4   1  11       27.83       22.82      1.95 o
   5   1  11      478.32      529.58     12.21 o
   6   1  11       85.24       83.30      4.80 o
   7   1  11       15.05       13.87      2.34 o
   8   1  11       79.11       89.82      5.11 o
  -6   2  11       22.57       23.24      1.98 o
  -5   2  11      233.00      243.93      7.22 o
  -4   2  11        1.29        3.74      1.01 o
  -3   2  11        3.05        2.24      0.89 o
  -2   2  11       97.43      102.59      5.14 o
  -1   2  11      358.82      315.34     11.63 o
   0   2  11      294.53      274.64      7.30 o
   1   2  11      124.73      127.36      5.35 o
   2   2  11      169.83      158.94      7.55 o
   3   2  11       75.83       66.38      5.02 o
   4   2  11       11.82        9.68      1.30 o
   5   2  11       24.36       28.60      2.98 o
   6   2  11      117.07      112.29      5.91 o
   7   2  11        9.93       10.20      2.07 o
   8   2  11       86.10       94.06      5.76 o
  -6   3  11       23.40       21.88      1.78 o
  -5   3  11       30.41       35.16      2.65 o
  -4   3  11       20.62       18.60      2.21 o
  -3   3  11       19.14       21.39      2.52 o
  -2   3  11       36.98       38.70      2.61 o
  -1   3  11       14.74       12.36      2.40 o
   0   3  11        0.56        2.35      1.89 o
   1   3  11      173.31      171.35      7.96 o
   2   3  11      344.44      298.89     10.04 o
   3   3  11       22.38       25.84      2.99 o
   4   3  11       41.28       41.00      2.25 o
   5   3  11       83.28       86.11      5.00 o
   6   3  11        0.79       -0.35      2.23 o
   7   3  11       53.09       53.56      4.46 o
   8   3  11       63.70       71.32      5.08 o
  -5   4  11       90.16       88.56      3.76 o
  -4   4  11       43.09       49.68      3.33 o
  -3   4  11       40.93       39.07      3.20 o
  -2   4  11       78.13       81.61      3.17 o
  -1   4  11       20.07       14.78      1.82 o
   0   4  11      108.23      113.08      6.34 o
   1   4  11       92.02       85.72      5.65 o
   2   4  11       18.47       26.63      3.66 o
   3   4  11      744.39      714.86     10.52 o
   4   4  11     1118.46     1046.83     17.40 o
   5   4  11      135.28      143.58      6.43 o
   6   4  11      163.18      178.21      7.00 o
   7   4  11      262.64      275.34      9.76 o
   8   4  11       77.95       86.59      5.27 o
  -5   5  11       23.35       21.04      1.69 o
  -4   5  11        5.03        6.28      1.36 o
  -3   5  11      100.76       97.59      5.04 o
  -2   5  11      316.45      291.52     10.27 o
  -1   5  11       15.18       12.67      1.15 o
   0   5  11       20.93       27.35      9.93 o
   1   5  11      442.19      420.61     14.32 o
   2   5  11      121.79      120.79      3.80 o
   3   5  11      436.23      417.64      5.87 o
   4   5  11      447.15      427.53      8.27 o
   5   5  11       31.06       35.93      3.26 o
   6   5  11      295.34      289.70     15.40 o
   7   5  11       90.14      101.76      5.69 o
   8   5  11       29.18       29.43      2.63 o
  -5   6  11      189.79      181.60      6.07 o
  -4   6  11       59.78       63.88      3.61 o
  -3   6  11      287.05      294.30     12.47 o
  -2   6  11       12.52       14.43      2.08 o
  -1   6  11       43.98       43.86      2.32 o
   0   6  11      651.34      658.89      8.89 o
   1   6  11      189.65      182.85      4.24 o
   2   6  11       13.81       16.43      1.24 o
   3   6  11     3549.11     3517.83     34.80 o
   4   6  11       98.03       99.80      3.16 o
   5   6  11      782.98      813.88     11.28 o
   6   6  11      373.90      395.57      8.61 o
   7   6  11        3.45        4.56      1.01 o
  -5   7  11       12.55       11.58      1.38 o
  -4   7  11      205.62      215.89      7.16 o
  -3   7  11       43.57       48.09      5.62 o
  -2   7  11        0.21        0.19      0.98 o
  -1   7  11       52.74       52.65      3.06 o
   0   7  11      112.59      117.53      3.43 o
   1   7  11      454.99      446.61      6.00 o
   2   7  11      831.67      824.10     10.74 o
   3   7  11      862.37      847.15     12.16 o
   4   7  11      172.90      176.48      4.65 o
   5   7  11        4.56        4.86      1.23 o
   6   7  11       47.03       48.93      2.92 o
   7   7  11       20.38       19.11      1.96 o
  -4   8  11        5.18        5.09      0.86 o
  -3   8  11       61.50       59.15      3.95 o
  -2   8  11        3.34        3.28      0.90 o
  -1   8  11      370.09      385.47      8.04 o
   0   8  11        3.13        2.82      0.80 o
   1   8  11       27.53       26.50      1.55 o
   2   8  11      667.74      637.58      8.92 o
   3   8  11       22.55       30.14      2.00 o
   4   8  11       25.47       24.05      1.72 o
   5   8  11       62.20       59.36      3.52 o
   6   8  11      168.29      177.88      4.96 o
  -4   9  11        8.76        7.89      1.16 o
  -3   9  11       20.61       20.20      2.52 o
  -2   9  11        2.65        3.29      0.83 o
  -1   9  11       58.52       65.14      3.16 o
   0   9  11       11.56       13.27      1.61 o
   1   9  11      174.93      181.28      4.56 o
   2   9  11      102.80       89.86      3.26 o
   3   9  11        8.71        4.12      0.97 o
   4   9  11      105.13      107.60      3.76 o
   5   9  11       34.74       33.94      2.77 o
   6   9  11       43.76       45.57      2.06 o
  -3  10  11        8.78        6.71      1.06 o
  -2  10  11       52.52       56.80      2.55 o
  -1  10  11        2.69        2.44      0.89 o
   0  10  11      153.28      166.94      7.09 o
   1  10  11       37.50       37.97      1.94 o
   2  10  11       17.90       14.69      1.25 o
   3  10  11      288.16      287.19      7.32 o
   4  10  11        2.17        1.54      0.77 o
   5  10  11       39.55       32.98      1.96 o
  -1  11  11       42.42       38.06      2.54 o
   0  11  11       27.13       26.61      2.77 o
   1  11  11       18.43       26.30      2.99 o
   2  11  11        3.58        2.74      0.86 o
   3  11  11       45.62       45.65      2.19 o
   4  11  11       21.02       18.46      1.37 o
   1  12  11       22.80       22.27      1.88 o
   0  -9  12        6.90        6.87      1.10 o
  -2  -8  12       79.29       79.55      3.84 o
  -1  -8  12       75.10       79.96      3.16 o
   0  -8  12        8.85        9.38      1.20 o
   1  -8  12       75.59       77.42      5.53 o
   2  -8  12        1.82        2.52      1.14 o
   3  -8  12      113.54      119.71      4.85 o
  -3  -7  12       26.43       25.78      2.58 o
  -2  -7  12        4.65        2.90      1.23 o
  -1  -7  12        0.74        0.24      1.31 o
   0  -7  12       74.89       77.42      5.55 o
   1  -7  12       27.68       27.49      3.75 o
   2  -7  12       36.79       37.59      2.87 o
   3  -7  12        0.97        1.25      1.05 o
   4  -7  12        0.01        0.78      0.85 o
  -4  -6  12       35.68       35.95      2.89 o
  -3  -6  12        9.36       12.25      2.24 o
  -2  -6  12        1.36        0.75      1.33 o
  -1  -6  12       58.17       45.03      4.77 o
   0  -6  12      282.15      290.68     11.98 o
   1  -6  12        4.65        3.13      1.22 o
   2  -6  12      100.24      103.47      4.97 o
   3  -6  12        1.00        1.44      0.88 o
   4  -6  12        0.15       -0.44      0.64 o
   5  -6  12       75.66       75.22      4.25 o
  -5  -5  12       48.49       50.42      2.89 o
  -4  -5  12      197.67      196.48      7.69 o
  -3  -5  12       27.31       29.72      3.69 o
  -2  -5  12      192.92      194.08      9.76 o
  -1  -5  12      499.72      513.81     16.41 o
   0  -5  12      295.57      303.75     12.81 o
   1  -5  12      994.07     1018.68     23.50 o
   2  -5  12       91.09       89.74      7.05 o
   3  -5  12       13.16       13.17      1.96 o
   4  -5  12      125.97      126.32      5.19 o
   5  -5  12       28.13       26.40      2.03 o
   6  -5  12        4.50        6.27      1.22 o
  -5  -4  12      172.74      171.77      8.96 o
  -4  -4  12       90.65       96.82      4.29 o
  -3  -4  12      213.93      220.84      7.22 o
  -2  -4  12      424.81      428.61     14.86 o
  -1  -4  12      565.72      535.73     16.85 o
   0  -4  12       29.70       28.99      4.14 o
   1  -4  12      588.01      651.90     18.85 o
   2  -4  12      666.72      678.40     16.67 o
   3  -4  12        7.80        9.31      1.75 o
   4  -4  12        7.67        8.78      2.78 o
   5  -4  12        1.14       -1.28      1.37 o
   6  -4  12        0.24        1.39      0.94 o
  -5  -3  12      140.61      143.85      3.59 o
  -4  -3  12       41.42       41.46      2.94 o
  -3  -3  12      261.27      254.78      7.86 o
  -2  -3  12       89.59       90.71      4.80 o
  -1  -3  12      297.03      273.60     11.84 o
   0  -3  12       85.82       81.42      5.15 o
   1  -3  12      170.42      169.20      6.45 o
   2  -3  12      185.31      195.57      5.70 o
   3  -3  12       91.15       89.67      4.91 o
   4  -3  12       67.85       76.35      4.51 o
   5  -3  12       15.96       21.15      2.39 o
   6  -3  12        4.30        3.80      1.42 o
   7  -3  12       43.90       38.15      2.47 o
  -6  -2  12       18.48       17.77      1.30 o
  -5  -2  12        5.62        6.57      1.30 o
  -4  -2  12       14.47       16.25      1.95 o
  -3  -2  12      263.38      274.68      8.00 o
  -2  -2  12      118.64      115.66      6.26 o
  -1  -2  12        9.29        5.90      1.09 o
   0  -2  12      400.17      421.81      9.86 o
   1  -2  12      181.18      189.22      6.71 o
   2  -2  12       26.56       27.96      2.92 o
   3  -2  12      428.59      418.86     11.20 o
   4  -2  12        0.62        0.30      0.92 o
   5  -2  12        4.44        3.71      1.30 o
   6  -2  12       62.56       58.77      4.68 o
   7  -2  12        0.12       -0.03      0.44 o
  -6  -1  12       65.67       61.76      2.53 o
  -5  -1  12      264.09      246.43      5.59 o
  -4  -1  12        6.46        5.07      1.98 o
  -3  -1  12      450.14      445.99     14.57 o
  -2  -1  12        1.13        1.81      0.77 o
  -1  -1  12       22.53       16.25      1.65 o
   0  -1  12       31.57       33.92      4.05 o
   1  -1  12       76.06       74.64      5.84 o
   2  -1  12      324.19      364.03      9.22 o
   3  -1  12      135.59      135.98      5.25 o
   4  -1  12      217.80      199.26      7.11 o
   5  -1  12       11.29        5.78      1.08 o
   6  -1  12       77.64       70.41      5.08 o
   7  -1  12        4.31        4.54      1.15 o
  -6   0  12        0.35        0.52      0.48 o
  -5   0  12      414.59      396.96      7.03 o
  -4   0  12        5.85        4.79      2.16 o
  -3   0  12      359.45      357.47     12.55 o
  -2   0  12       64.37       62.22      5.92 o
  -1   0  12     1049.89     1009.85     16.02 o
   0   0  12        0.72        3.23      1.30 o
   1   0  12       10.78       19.11      2.98 o
   2   0  12      116.15      126.16      7.52 o
   3   0  12       30.51       29.05      2.72 o
   4   0  12       69.00       55.75      3.14 o
   5   0  12        0.67        6.42      1.50 o
   6   0  12      100.69      107.24      7.31 o
   7   0  12      135.69      144.13      6.66 o
  -6   1  12        6.81        6.69      0.89 o
  -5   1  12     1119.14     1102.10     18.88 o
  -4   1  12      143.10      148.30      4.90 o
  -3   1  12     1767.45     1803.68     30.51 o
  -2   1  12      588.13      582.55     18.48 o
  -1   1  12      884.44      819.87     20.01 o
   0   1  12      450.43      426.23      9.74 o
   1   1  12       64.79       69.19      5.47 o
   2   1  12        1.28        2.58      1.32 o
   3   1  12       35.25       34.86      3.36 o
   4   1  12      212.74      207.04      5.84 o
   5   1  12      688.26      628.84     13.33 o
   6   1  12       20.96       17.51      2.30 o
   7   1  12      155.90      165.83      7.44 o
   8   1  12        0.02       -0.71      0.71 o
  -6   2  12       87.13       83.40      3.65 o
  -5   2  12       13.87       14.20      1.74 o
  -4   2  12       18.73       18.35      1.78 o
  -3   2  12      146.68      149.77      6.51 o
  -2   2  12       60.15       62.67      4.56 o
  -1   2  12       31.28       32.00      2.86 o
   0   2  12       58.17       54.80      3.49 o
   1   2  12        3.12        2.93      0.86 o
   2   2  12      262.09      262.98     10.24 o
   3   2  12      337.07      340.02      8.47 o
   4   2  12        0.05       -0.16      0.79 o
   5   2  12       78.94       79.84      4.81 o
   6   2  12      104.82      109.99      5.46 o
   7   2  12        8.45        8.41      1.99 o
   8   2  12       13.02       11.28      1.93 o
  -5   3  12        8.02        6.15      1.12 o
  -4   3  12      113.33      110.73      8.00 o
  -3   3  12       25.05       26.47      2.84 o
  -2   3  12        3.75        1.60      0.95 o
  -1   3  12       30.02       33.54      2.38 o
   0   3  12       13.49       12.88      1.73 o
   1   3  12       46.56       43.14      4.34 o
   2   3  12        8.42        9.39      2.03 o
   3   3  12       49.56       44.24      2.21 o
   4   3  12       29.82       31.79      2.04 o
   5   3  12       64.26       63.01      5.46 o
   6   3  12       36.01       34.58      3.58 o
   7   3  12        0.92       -1.15      1.15 o
   8   3  12       63.09       73.91      4.62 o
  -5   4  12       61.03       52.53      4.27 o
  -4   4  12       28.47       29.44      4.15 o
  -3   4  12      126.45      145.59      8.20 o
  -2   4  12      365.92      373.48      7.79 o
  -1   4  12       11.42        6.07      1.00 o
   0   4  12       40.02       54.01      5.20 o
   1   4  12       51.97       50.50      4.64 o
   2   4  12      184.11      190.97      4.79 o
   3   4  12      372.96      354.58      5.93 o
   4   4  12      526.73      513.33      8.19 o
   5   4  12      267.52      264.77      8.74 o
   6   4  12       61.85       64.45      4.19 o
   7   4  12       10.49        8.62      1.87 o
   8   4  12       53.67       61.57      3.99 o
  -5   5  12       59.52       47.56      3.52 o
  -4   5  12      154.63      155.32      5.38 o
  -3   5  12      132.26      130.46      5.62 o
  -2   5  12      180.62      177.73      5.44 o
  -1   5  12        2.87        1.77      0.72 o
   0   5  12      457.19      445.29      7.26 o
   1   5  12      130.57      119.26      3.72 o
   2   5  12        9.18        8.84      1.03 o
   3   5  12       45.76       47.63      2.09 o
   4   5  12       36.14       34.19      2.26 o
   5   5  12      561.33      588.39     12.83 o
   6   5  12       18.99       21.69      2.52 o
   7   5  12       95.92      102.13      5.53 o
  -5   6  12       37.88       27.99      2.07 o
  -4   6  12      105.38       99.19      5.74 o
  -3   6  12      289.99      295.68      8.35 o
  -2   6  12      144.55      135.18      6.01 o
  -1   6  12      327.55      340.27      6.47 o
   0   6  12       38.77       41.12      2.09 o
   1   6  12      102.88      108.40      3.38 o
   2   6  12      155.74      149.36      3.57 o
   3   6  12      487.28      473.19      7.09 o
   4   6  12      317.67      309.58      7.46 o
   5   6  12     1526.43     1646.22     23.97 o
   6   6  12      423.13      452.22     14.13 o
   7   6  12       53.30       52.90      3.65 o
  -4   7  12      341.72      343.80     18.34 o
  -3   7  12        1.31        1.85      0.99 o
  -2   7  12       50.69       66.12      7.03 o
  -1   7  12      349.12      367.30      6.69 o
   0   7  12      212.62      208.71      5.23 o
   1   7  12       82.49       82.11      2.90 o
   2   7  12       29.00       30.45      1.79 o
   3   7  12       95.50      103.38      3.25 o
   4   7  12      113.74      115.66      4.25 o
   5   7  12       51.60       53.14      2.67 o
   6   7  12        2.61        2.71      1.43 o
   7   7  12       11.03       12.34      1.53 o
  -4   8  12      255.11      269.60      7.01 o
  -3   8  12      302.99      300.85     14.32 o
  -2   8  12        6.21        5.68      1.48 o
  -1   8  12       72.24       71.81      3.43 o
   0   8  12        4.71        3.71      0.86 o
   1   8  12       70.94       76.01      2.80 o
   2   8  12      259.61      271.13      5.20 o
   3   8  12        0.23        0.26      0.70 o
   4   8  12       23.07       22.49      1.89 o
   5   8  12      290.38      306.11      7.33 o
   6   8  12        3.46        0.41      0.86 o
  -3   9  12       99.89      108.63      5.06 o
  -2   9  12        2.49        2.66      0.70 o
  -1   9  12        5.58        5.63      1.06 o
   0   9  12        9.82       10.92      1.50 o
   1   9  12        0.99        2.07      0.95 o
   2   9  12        2.05        1.93      0.70 o
   3   9  12       20.81       17.51      1.41 o
   4   9  12       41.20       37.92      2.70 o
   5   9  12      410.12      420.71     14.63 o
   6   9  12       11.57       13.36      1.68 o
  -2  10  12        7.40        6.48      1.35 o
  -1  10  12       17.08       17.57      1.68 o
   0  10  12       21.04       25.02      2.20 o
   1  10  12      221.33      238.42      6.67 o
   2  10  12       14.52       15.71      1.23 o
   3  10  12       46.84       41.40      1.80 o
   4  10  12       41.12       40.63      2.36 o
   5  10  12       21.08       14.73      1.42 o
  -1  11  12        3.74        4.28      0.86 o
   0  11  12       61.57       57.03      5.31 o
   1  11  12       78.62       77.52      7.11 o
   2  11  12       69.61       75.39      4.50 o
   3  11  12      463.58      459.63      9.09 o
   4  11  12       48.87       52.15      2.93 o
  -1  -8  13       28.63       29.84      1.90 o
   0  -8  13      205.11      185.46     17.19 o
   1  -8  13       34.59       30.84      2.58 o
   2  -8  13        5.16        4.40      1.01 o
  -3  -7  13       19.96       21.86      1.87 o
  -2  -7  13      205.93      207.63      7.17 o
  -1  -7  13      115.20      108.50      5.78 o
   0  -7  13        2.77        4.74      1.08 o
   1  -7  13       32.51       36.18      2.65 o
   2  -7  13        0.25        0.13      0.59 o
   3  -7  13       21.54       20.56      2.41 o
   4  -7  13        0.91        1.06      0.63 o
  -3  -6  13       57.64       61.40      4.08 o
  -2  -6  13        0.22        0.84      1.09 o
  -1  -6  13        1.55        5.07      1.91 o
   0  -6  13      450.34      437.80     13.93 o
   1  -6  13       10.43        9.64      1.71 o
   2  -6  13       25.26       25.49      3.88 o
   3  -6  13      236.00      242.70      6.46 o
   4  -6  13       23.72       22.05      5.32 o
   5  -6  13       42.85       36.32      2.41 o
  -4  -5  13       30.16       29.43      1.85 o
  -3  -5  13      244.60      260.51      9.52 o
  -2  -5  13        3.05        3.33      1.65 o
  -1  -5  13      164.72      167.89      9.13 o
   0  -5  13      184.44      201.72     10.19 o
   1  -5  13      548.66      555.90     11.90 o
   2  -5  13       38.56       39.20      3.21 o
   3  -5  13      105.63      108.89      5.00 o
   4  -5  13       63.36       62.02      3.40 o
   5  -5  13       29.95       32.83      2.97 o
  -5  -4  13      141.03      129.47      3.22 o
  -4  -4  13        4.02        2.47      1.09 o
  -3  -4  13        7.55        8.89      2.16 o
  -2  -4  13        3.09        6.68      2.22 o
  -1  -4  13      324.28      330.20     13.15 o
   0  -4  13       14.87       12.24      3.08 o
   1  -4  13      135.28      147.03      9.14 o
   2  -4  13      161.02      175.25      6.80 o
   3  -4  13      233.69      248.12      7.91 o
   4  -4  13      106.86      112.35      5.08 o
   5  -4  13       75.33       75.57      3.63 o
   6  -4  13      140.39      140.77      5.20 o
  -5  -3  13       31.55       33.92      2.04 o
  -4  -3  13       24.53       23.91      2.01 o
  -3  -3  13       87.49       92.85      4.51 o
  -2  -3  13      180.57      187.93      6.74 o
  -1  -3  13      159.34      157.53      9.07 o
   0  -3  13       11.06       12.02      2.85 o
   1  -3  13      252.36      265.08     12.14 o
   2  -3  13      178.84      184.06      6.90 o
   3  -3  13      125.51      127.31      5.79 o
   4  -3  13       31.32       28.50      2.76 o
   5  -3  13        1.25        1.69      0.89 o
   6  -3  13      183.97      177.08      6.70 o
  -5  -2  13        3.59        5.02      0.75 o
  -4  -2  13       50.28       55.04      3.46 o
  -3  -2  13       51.99       49.80      3.29 o
  -2  -2  13       23.49       17.89      2.14 o
  -1  -2  13      220.01      219.06      7.05 o
   0  -2  13      192.12      197.64      7.03 o
   1  -2  13       15.12       14.63      2.01 o
   2  -2  13     1145.08     1214.45     25.88 o
   3  -2  13       54.26       53.16      3.68 o
   4  -2  13       49.50       52.51      3.69 o
   5  -2  13       84.46       79.81      6.18 o
   6  -2  13       11.21        8.28      1.70 o
   7  -2  13        5.99        3.23      0.86 o
  -5  -1  13       98.92       98.25      3.13 o
  -4  -1  13      185.81      199.29      6.65 o
  -3  -1  13        7.53       10.20      2.30 o
  -2  -1  13       57.31       48.03      3.22 o
  -1  -1  13      250.61      239.44      6.36 o
   0  -1  13       29.57       31.88      2.81 o
   1  -1  13      247.27      244.59      9.55 o
   2  -1  13      521.44      533.99     19.09 o
   3  -1  13      115.92      112.33      5.31 o
   4  -1  13       50.45       53.30      3.87 o
   5  -1  13       97.80       90.17      7.86 o
   6  -1  13       66.43       62.85      4.31 o
   7  -1  13        0.78        1.09      0.75 o
  -5   0  13       87.22       72.98      2.69 o
  -4   0  13      729.50      720.84     10.37 o
  -3   0  13      170.84      170.74      6.42 o
  -2   0  13        8.81        7.86      2.42 o
  -1   0  13     6123.28     5855.41     37.72 o
   0   0  13        5.70        5.87      0.95 o
   1   0  13     1570.44     1650.18     29.79 o
   2   0  13      890.85      877.90     24.43 o
   3   0  13        0.07        0.79      4.99 o
   4   0  13        7.56        8.29      1.80 o
   5   0  13      456.48      421.78     10.62 o
   6   0  13       11.40       10.18      3.67 o
   7   0  13      289.64      290.79      8.88 o
  -5   1  13        6.95        9.72      2.08 o
  -4   1  13       75.72       80.82      3.45 o
  -3   1  13      380.27      390.14     10.51 o
  -2   1  13      402.05      400.10     10.59 o
  -1   1  13      180.73      176.07      5.87 o
   0   1  13      560.88      581.72     11.44 o
   1   1  13       43.74       43.37      3.14 o
   2   1  13      192.58      179.39      6.36 o
   3   1  13      297.27      313.09      8.68 o
   4   1  13       64.93       65.49      4.31 o
   5   1  13       61.04       53.31      3.93 o
   6   1  13      105.70      108.88      5.18 o
   7   1  13        5.53        5.57      1.42 o
  -5   2  13      243.22      245.39      5.74 o
  -4   2  13      203.67      208.43      6.88 o
  -3   2  13      110.35      120.10      5.82 o
  -2   2  13      130.89      136.09      6.22 o
  -1   2  13       70.68       68.94      3.48 o
   0   2  13       50.95       47.26      2.98 o
   1   2  13       71.99       80.43      4.42 o
   2   2  13       21.45       17.76      1.68 o
   3   2  13        6.76        7.22      1.28 o
   4   2  13       55.74       54.81      6.47 o
   5   2  13      288.17      290.37      9.06 o
   6   2  13        0.63        1.67      1.10 o
   7   2  13       14.86       15.28      2.34 o
  -5   3  13        2.00        1.37      1.07 o
  -4   3  13      203.98      211.96     10.48 o
  -3   3  13      110.83      110.57      5.47 o
  -2   3  13        0.27       -0.58      1.30 o
  -1   3  13        5.20        6.94      1.27 o
   0   3  13      103.09       93.11      3.19 o
   1   3  13       64.73       65.99      2.76 o
   2   3  13       43.24       39.32      2.09 o
   3   3  13       26.47       24.56      2.10 o
   4   3  13       63.27       59.59      3.32 o
   5   3  13        0.94        0.07      1.32 o
   6   3  13        3.60        4.78      1.44 o
   7   3  13        0.22       -0.14      0.96 o
   8   3  13        1.78       -0.29      0.66 o
  -5   4  13       13.47       13.80      2.08 o
  -4   4  13      413.83      408.15     13.78 o
  -3   4  13        2.81        1.26      1.13 o
  -2   4  13       76.07       86.11      3.78 o
  -1   4  13      496.41      502.81      9.11 o
   0   4  13       90.44       87.77      3.23 o
   1   4  13        7.94        8.26      1.32 o
   2   4  13      739.12      716.24     10.63 o
   3   4  13      230.51      217.04      5.30 o
   4   4  13     1090.32     1039.37     13.51 o
   5   4  13       26.09       30.22      3.09 o
   6   4  13        1.66        3.98      1.37 o
   7   4  13       25.93       30.69      3.13 o
  -5   5  13        0.89        0.65      0.58 o
  -4   5  13      104.75      120.47      7.04 o
  -3   5  13       81.79       86.77      4.39 o
  -2   5  13       39.26       32.32      2.32 o
  -1   5  13      384.62      355.43      7.84 o
   0   5  13       17.38       20.14      1.47 o
   1   5  13      448.51      458.22      6.81 o
   2   5  13      392.32      393.77      6.39 o
   3   5  13      124.36      120.94      3.65 o
   4   5  13      400.98      400.92      7.40 o
   5   5  13      753.50      791.31     14.64 o
   6   5  13       26.20       22.34      2.42 o
   7   5  13      853.31      891.03     15.34 o
  -4   6  13      120.84      118.37      3.95 o
  -3   6  13       51.85       47.13      3.21 o
  -2   6  13      396.91      390.54      9.88 o
  -1   6  13       40.22       34.73      2.11 o
   0   6  13       90.99       87.47      3.39 o
   1   6  13       42.48       40.59      2.39 o
   2   6  13       17.33       16.46      1.40 o
   3   6  13      247.61      250.34      5.22 o
   4   6  13      116.97      125.06      4.75 o
   5   6  13      734.53      801.55     14.13 o
   6   6  13      180.67      198.86      9.07 o
   7   6  13      242.30      245.68      5.45 o
  -4   7  13        1.93        1.79      0.60 o
  -3   7  13       59.59       63.34      3.43 o
  -2   7  13       76.63       74.62      4.24 o
  -1   7  13       93.57       98.40      3.43 o
   0   7  13      111.86      120.31      3.98 o
   1   7  13        5.02        5.21      1.01 o
   2   7  13       45.00       49.34      2.63 o
   3   7  13       41.55       35.99      2.29 o
   4   7  13       14.74       15.53      1.92 o
   5   7  13       19.09       16.05      1.96 o
   6   7  13        7.86        6.53      1.76 o
  -3   8  13      231.06      232.09      9.72 o
  -2   8  13      158.49      164.21     13.35 o
  -1   8  13       40.58       48.20      2.75 o
   0   8  13       18.01       18.36      1.60 o
   1   8  13      260.58      254.76      4.90 o
   2   8  13        3.47        5.57      0.91 o
   3   8  13       13.66       13.67      1.33 o
   4   8  13      130.70      138.20      8.14 o
   5   8  13       34.33       33.56      3.81 o
   6   8  13       17.46       19.25      2.34 o
  -3   9  13      128.34      127.97      4.69 o
  -2   9  13      321.44      345.32     15.44 o
  -1   9  13      140.39      137.87      4.08 o
   0   9  13        4.23        3.87      1.57 o
   1   9  13      207.38      218.70      7.00 o
   2   9  13       36.20       41.01      2.03 o
   3   9  13       33.85       32.53      1.77 o
   4   9  13       17.85       18.62      1.94 o
   5   9  13      212.67      230.55      8.25 o
  -2  10  13       43.72       40.52      2.63 o
  -1  10  13       73.36       71.71      2.90 o
   0  10  13       44.12       42.52      2.62 o
   1  10  13      118.34      116.62     10.19 o
   2  10  13       12.96       10.67      1.10 o
   3  10  13       17.26       15.10      1.22 o
   4  10  13       31.16       25.28      1.58 o
   5  10  13       56.28       58.54      3.13 o
   0  11  13      110.55      112.72      4.52 o
   1  11  13       70.79       57.97      8.97 o
   2  11  13       29.66       22.72      2.32 o
  -2  -7  14       27.48       24.86      2.02 o
  -1  -7  14       12.45       16.44      1.38 o
   0  -7  14      124.13      135.74      4.06 o
   1  -7  14       14.89       12.79      1.31 o
   2  -7  14       70.56       59.76      3.17 o
   3  -7  14        4.81        2.96      0.89 o
  -3  -6  14      130.39      138.90      4.89 o
  -2  -6  14       26.32       27.38      3.71 o
  -1  -6  14      101.06      106.48      6.08 o
   0  -6  14       28.13       25.97      2.69 o
   1  -6  14      260.85      246.63      6.71 o
   2  -6  14      285.46      272.01      6.73 o
   3  -6  14      232.13      218.04      5.42 o
   4  -6  14        2.52        3.54      1.03 o
  -4  -5  14      148.38      133.26      4.48 o
  -3  -5  14        6.79        6.59      1.52 o
  -2  -5  14        2.21        2.13      1.31 o
  -1  -5  14      227.99      226.90      6.45 o
   0  -5  14        0.81        0.51      1.51 o
   1  -5  14        2.05        4.52      1.33 o
   2  -5  14        6.40        6.47      1.40 o
   3  -5  14        7.00       10.12      1.55 o
   4  -5  14        1.05        1.11      0.83 o
   5  -5  14        1.33        2.64      0.82 o
  -4  -4  14       74.84       69.47      2.14 o
  -3  -4  14       67.93       63.46      3.06 o
  -2  -4  14       58.65       55.03      4.89 o
  -1  -4  14      228.83      212.72     10.19 o
   0  -4  14      181.51      176.96      9.63 o
   1  -4  14       64.51       71.62      4.24 o
   2  -4  14       12.45       12.91      1.93 o
   3  -4  14       97.63      102.13      4.84 o
   4  -4  14       14.81       13.57      1.73 o
   5  -4  14        0.35        2.02      0.68 o
   6  -4  14       40.56       35.83      2.41 o
  -4  -3  14        0.10        0.31      0.47 o
  -3  -3  14       49.03       46.89      2.93 o
  -2  -3  14        3.09        3.91      1.71 o
  -1  -3  14      141.31      138.88      8.33 o
   0  -3  14      372.42      389.75      9.73 o
   1  -3  14      131.43      137.90      5.81 o
   2  -3  14       84.56       96.54      4.90 o
   3  -3  14       12.80       12.61      1.87 o
   4  -3  14       67.19       71.50      4.01 o
   5  -3  14       27.38       25.96      2.18 o
   6  -3  14       11.70        9.34      1.25 o
  -5  -2  14        3.07        3.21      0.69 o
  -4  -2  14        8.17        7.71      1.03 o
  -3  -2  14        1.80        3.01      0.75 o
  -2  -2  14      115.91      124.49      4.22 o
  -1  -2  14      106.69      124.06      7.79 o
   0  -2  14        5.62        7.06      1.70 o
   1  -2  14       77.03       86.65      6.96 o
   2  -2  14       77.60       92.43      7.36 o
   3  -2  14        1.96        2.26      1.39 o
   4  -2  14       21.48       20.44      3.66 o
   5  -2  14       77.20       75.52      7.31 o
  -5  -1  14        1.74        2.39      0.68 o
  -4  -1  14       57.94       65.93      2.88 o
  -3  -1  14       35.63       39.04      2.96 o
  -2  -1  14        0.24        0.12      0.48 o
  -1  -1  14      508.37      500.47     14.90 o
   0  -1  14      328.70      330.19      9.10 o
   1  -1  14      436.80      458.70     10.46 o
   2  -1  14       14.23       15.31      3.15 o
   3  -1  14      229.49      235.33      7.71 o
   4  -1  14       31.57       27.54      2.74 o
   5  -1  14      235.13      219.27      6.96 o
   6  -1  14        0.41        0.90      1.21 o
   7  -1  14       23.81       22.17      2.05 o
  -5   0  14      164.22      153.42      5.30 o
  -4   0  14      158.37      150.37      4.35 o
  -3   0  14      112.70      120.68      4.33 o
  -2   0  14      188.51      190.01      7.23 o
  -1   0  14      105.34      117.73      8.38 o
   0   0  14      689.88      731.39      9.63 o
   1   0  14     3053.65     3078.12     26.96 o
   2   0  14      928.96      928.53     37.29 o
   3   0  14      432.25      400.66     10.29 o
   4   0  14       60.89       62.59      4.18 o
   5   0  14       16.07       18.08      2.74 o
   6   0  14      195.85      191.84     15.75 o
   7   0  14       81.15       70.55      8.59 o
  -5   1  14       53.82       62.35      4.28 o
  -4   1  14       26.33       31.65      3.54 o
  -3   1  14        3.52        4.00      1.35 o
  -2   1  14        2.09        0.90      0.94 o
  -1   1  14        4.03        4.09      1.77 o
   0   1  14       26.90       22.64      2.33 o
   1   1  14       94.08       93.40      5.09 o
   2   1  14        8.81        7.28      1.13 o
   3   1  14      113.22      106.18      7.55 o
   4   1  14       49.52       60.64      4.12 o
   5   1  14       66.68       59.75      3.34 o
   6   1  14        1.05        1.45      1.00 o
   7   1  14       59.70       59.59      3.98 o
  -5   2  14        0.35        0.18      0.92 o
  -4   2  14        8.67        7.54      1.58 o
  -3   2  14      144.55      144.53      6.20 o
  -2   2  14      390.20      398.93     10.65 o
  -1   2  14       89.14       89.03      4.98 o
   0   2  14       66.59       70.87      4.49 o
   1   2  14      425.73      440.44     15.45 o
   2   2  14        2.15        0.58      0.77 o
   3   2  14       93.40       88.79      5.38 o
   4   2  14        2.66        2.67      0.97 o
   5   2  14       99.38       84.55      4.86 o
   6   2  14      137.89      139.23      5.72 o
   7   2  14        0.24        0.90      0.89 o
  -5   3  14        2.02        0.67      0.73 o
  -4   3  14       63.81       66.98      5.50 o
  -3   3  14        0.83        0.67      0.86 o
  -2   3  14       13.90       11.43      2.08 o
  -1   3  14       15.13       13.86      2.08 o
   0   3  14      187.35      186.33      5.37 o
   1   3  14      232.96      213.59      5.89 o
   2   3  14       31.07       27.84      2.18 o
   3   3  14      419.11      404.46      8.16 o
   4   3  14       66.52       64.48      3.41 o
   5   3  14       10.25       16.39      2.32 o
   6   3  14        9.65        7.81      1.57 o
   7   3  14       50.64       60.73      4.14 o
  -5   4  14        2.88        3.17      0.92 o
  -4   4  14      138.45      137.73      7.40 o
  -3   4  14        0.37        0.15      1.07 o
  -2   4  14      410.63      390.18      8.49 o
  -1   4  14      105.70       87.17      3.84 o
   0   4  14        7.61        8.55      1.14 o
   1   4  14       11.28       10.78      1.52 o
   2   4  14      164.97      175.36      5.33 o
   3   4  14      686.74      683.00     10.87 o
   4   4  14       11.36       11.63      1.55 o
   5   4  14       14.52       17.95      2.36 o
   6   4  14       82.09       91.29      4.63 o
   7   4  14      180.50      198.31      7.15 o
  -4   5  14      127.89      127.13      6.53 o
  -3   5  14       18.42       14.39      1.71 o
  -2   5  14       16.12       11.08      1.50 o
  -1   5  14      398.73      366.79      8.62 o
   0   5  14      163.81      144.19      4.29 o
   1   5  14      157.42      143.96      4.30 o
   2   5  14       33.58       33.94      2.18 o
   3   5  14       60.45       63.88      3.00 o
   4   5  14       49.64       54.62      2.77 o
   5   5  14      146.60      160.22      6.45 o
   6   5  14       61.38       61.51      3.65 o
   7   5  14      708.05      717.98     12.60 o
  -4   6  14      125.93      115.43      5.40 o
  -3   6  14      306.23      294.92      7.12 o
  -2   6  14      219.26      206.86      5.40 o
  -1   6  14       20.78       22.45      2.51 o
   0   6  14      188.58      168.57      5.08 o
   1   6  14       62.38       75.17      3.18 o
   2   6  14       94.13       97.62      3.61 o
   3   6  14      123.43      130.09      4.18 o
   4   6  14      130.57      132.65      4.81 o
   5   6  14        5.61        6.09      1.43 o
   6   6  14      143.60      152.10      7.46 o
   7   6  14      178.08      157.22      8.16 o
  -4   7  14       34.06       30.64      2.11 o
  -3   7  14       68.72       80.74      3.45 o
  -2   7  14        5.04        5.25      1.28 o
  -1   7  14        0.24        0.58      0.59 o
   0   7  14       81.30       92.47      3.43 o
   1   7  14        0.44        1.56      0.73 o
   2   7  14       77.87       80.09      3.25 o
   3   7  14      124.85      137.63      3.70 o
   4   7  14      160.26      156.74      4.83 o
   5   7  14       65.43       61.18      6.90 o
   6   7  14       78.53       84.93      5.05 o
  -3   8  14        7.92       10.71      1.13 o
  -2   8  14       22.24       24.66      2.12 o
  -1   8  14        0.49        1.23      0.78 o
   0   8  14        0.56        1.15      0.67 o
   1   8  14      206.17      200.06      4.92 o
   2   8  14       67.98       64.98      2.78 o
   3   8  14       22.21       23.58      1.98 o
   4   8  14        0.55        1.38      1.28 o
   5   8  14       10.96       14.97      2.41 o
   6   8  14        2.65        4.16      1.13 o
  -2   9  14       34.50       36.42      2.97 o
  -1   9  14        7.96        8.98      1.03 o
   0   9  14        0.67        1.23      0.92 o
   1   9  14       44.99       46.21      3.17 o
   2   9  14       64.36       56.42      2.64 o
   3   9  14      227.94      223.95      5.13 o
   4   9  14      105.98      114.45      6.04 o
   5   9  14        1.17        0.58      0.81 o
  -1  10  14        3.47        3.56      1.04 o
   0  10  14        1.21        1.06      0.65 o
   1  10  14       49.04       54.24      2.85 o
   2  10  14       51.21       49.94      2.70 o
   3  10  14        4.13        2.92      0.94 o
   4  10  14        1.21        1.21      0.70 o
   0  -7  15       37.80       33.68      2.29 o
   1  -7  15       19.87       15.44      1.31 o
  -2  -6  15       29.00       39.73      2.70 o
  -1  -6  15        1.84        2.30      0.70 o
   0  -6  15        3.61        4.67      0.97 o
   1  -6  15       35.71       33.21      2.92 o
   2  -6  15        0.44        0.89      0.60 o
   3  -6  15      230.60      194.78      4.67 o
  -3  -5  15      138.26      122.62      3.61 o
  -2  -5  15        3.11        4.75      0.90 o
  -1  -5  15      311.75      337.53     10.91 o
   0  -5  15      125.52      122.53      4.64 o
   1  -5  15       49.72       47.73      3.02 o
   2  -5  15       74.75       69.76      3.92 o
   3  -5  15        3.30        2.38      0.81 o
   4  -5  15        0.77        1.14      0.87 o
  -4  -4  15      137.98      112.87      4.01 o
  -3  -4  15       30.18       24.20      1.77 o
  -2  -4  15      232.27      227.93      6.27 o
  -1  -4  15      159.39      159.20      6.66 o
   0  -4  15      147.48      161.09      8.72 o
   1  -4  15     1552.93     1611.58     51.45 o
   2  -4  15        5.38        4.37      1.13 o
   3  -4  15        4.17        3.43      1.00 o
   4  -4  15       83.32       85.13      4.30 o
   5  -4  15        6.51        6.00      1.01 o
  -4  -3  15      119.36      118.79     12.21 o
  -3  -3  15        0.81        0.13      0.49 o
  -2  -3  15      242.40      234.35      6.89 o
  -1  -3  15       14.49       14.41      2.02 o
   0  -3  15       80.95       80.25      4.30 o
   1  -3  15      223.04      232.45     11.23 o
   2  -3  15        0.85        2.13      1.50 o
   3  -3  15       36.29       35.07      2.75 o
   4  -3  15       99.80      109.20      4.42 o
   5  -3  15        5.28        6.20      1.70 o
   6  -3  15        1.06        0.30      0.53 o
  -4  -2  15       29.48       29.83      2.04 o
  -3  -2  15       27.07       29.70      2.44 o
  -2  -2  15       92.53       89.14      6.10 o
  -1  -2  15      128.07      144.08      5.94 o
   0  -2  15      373.02      390.36      9.77 o
   1  -2  15      401.36      426.38     15.18 o
   2  -2  15      153.57      172.39      9.85 o
   3  -2  15      222.07      243.92     11.66 o
   4  -2  15        8.91       10.22      2.59 o
   5  -2  15       75.31       73.92      5.58 o
   6  -2  15       33.32       30.43      2.85 o
  -4  -1  15        0.35        0.26      0.65 o
  -3  -1  15      184.50      197.10      4.94 o
  -2  -1  15       19.55       16.65      2.12 o
  -1  -1  15       44.94       48.95      3.47 o
   0  -1  15        4.85        5.51      1.35 o
   1  -1  15     1325.29     1391.21     18.35 o
   2  -1  15       43.08       39.95      4.81 o
   3  -1  15     1614.77     1605.70     19.72 o
   4  -1  15       58.04       62.09      3.83 o
   5  -1  15      240.59      250.01     10.84 o
   6  -1  15       62.25       68.88      4.70 o
  -5   0  15       81.34       78.29      3.68 o
  -4   0  15      168.85      168.30      5.30 o
  -3   0  15        7.45        7.09      1.48 o
  -2   0  15        0.62        0.13      0.91 o
  -1   0  15      305.74      333.67     13.94 o
   0   0  15        1.62        2.31      1.52 o
   1   0  15      866.13      895.02     14.82 o
   2   0  15       24.75       20.40      3.42 o
   3   0  15       72.64       87.55      4.86 o
   4   0  15      612.64      590.18     12.25 o
   5   0  15       96.98      101.87      4.84 o
   6   0  15       13.05        6.70      1.87 o
   7   0  15       36.72       41.41      2.68 o
  -5   1  15      267.63      261.51      6.91 o
  -4   1  15      141.05      141.15      4.85 o
  -3   1  15        3.41        3.94      1.23 o
  -2   1  15      278.11      305.84      9.02 o
  -1   1  15       69.68       71.18      4.35 o
   0   1  15        0.12        1.57      1.58 o
   1   1  15      289.28      283.26     12.33 o
   2   1  15       69.35       74.90      6.90 o
   3   1  15       25.05       27.25      3.94 o
   4   1  15      176.28      160.32      6.58 o
   5   1  15        5.56        5.38      1.17 o
   6   1  15       21.09       20.74      2.10 o
   7   1  15      118.03      119.01      4.92 o
  -5   2  15       90.09       90.17      4.00 o
  -4   2  15       10.08        8.15      1.58 o
  -3   2  15       65.35       67.75      4.04 o
  -2   2  15        0.83        0.79      1.56 o
  -1   2  15        0.31       -0.51      0.97 o
   0   2  15      247.33      235.35     11.75 o
   1   2  15       38.14       40.98      4.92 o
   2   2  15       26.69       26.14      2.57 o
   3   2  15       14.33       14.54      1.57 o
   4   2  15       89.62       88.82      3.97 o
   5   2  15       52.51       56.03      3.83 o
   6   2  15       30.03       30.63      2.61 o
   7   2  15        6.50        6.46      1.31 o
  -5   3  15        1.52        1.06      0.60 o
  -4   3  15       13.35       16.43      2.48 o
  -3   3  15       84.85       87.79      8.71 o
  -2   3  15       34.14       33.48      3.08 o
  -1   3  15      125.82      128.39      6.89 o
   0   3  15      113.29      105.29      5.20 o
   1   3  15      181.54      186.11      6.80 o
   2   3  15      449.11      444.39     12.51 o
   3   3  15       42.20       42.90      2.69 o
   4   3  15      159.79      155.45      6.54 o
   5   3  15        9.10        5.68      1.50 o
   6   3  15      186.11      182.74      6.17 o
   7   3  15       12.42       13.44      1.83 o
  -4   4  15        6.83        6.46      1.67 o
  -3   4  15      105.36       97.98      4.36 o
  -2   4  15        0.31        0.90      0.93 o
  -1   4  15      116.58      131.81      4.59 o
   0   4  15       16.84       28.05      2.21 o
   1   4  15      176.04      160.03      8.41 o
   2   4  15      788.07      834.00     14.88 o
   3   4  15       13.88       14.63      1.51 o
   4   4  15       53.18       52.71      3.04 o
   5   4  15      259.42      281.46      8.41 o
   6   4  15        9.15       13.19      1.81 o
   7   4  15      151.61      160.33      5.73 o
  -4   5  15        6.55        8.73      1.60 o
  -3   5  15       87.95       77.26      5.72 o
  -2   5  15       51.28       56.15      2.80 o
  -1   5  15      629.36      602.87     13.42 o
   0   5  15      310.65      260.61      5.64 o
   1   5  15      149.72      129.68      4.05 o
   2   5  15     1358.50     1339.78     19.22 o
   3   5  15      204.26      213.05      5.31 o
   4   5  15       10.78       12.14      2.04 o
   5   5  15        0.56        1.35      0.92 o
   6   5  15        5.82        4.11      1.17 o
   7   5  15      134.43      127.45      4.63 o
  -4   6  15        0.48       -0.12      0.65 o
  -3   6  15       25.61       22.41      1.76 o
  -2   6  15      118.95      113.29      3.71 o
  -1   6  15       23.37       27.74      2.14 o
   0   6  15      113.63      102.63      4.71 o
   1   6  15      107.96      113.26      3.81 o
   2   6  15        1.20        1.44      1.05 o
   3   6  15       12.77       14.63      1.46 o
   4   6  15      111.10      120.00      5.34 o
   5   6  15        4.41        3.63      2.45 o
   6   6  15        2.32        1.68      1.14 o
  -3   7  15       21.72       22.47      1.56 o
  -2   7  15      184.29      199.50      5.81 o
  -1   7  15        0.01        0.58      0.63 o
   0   7  15        7.69        5.65      0.98 o
   1   7  15       30.42       37.36      2.21 o
   2   7  15       10.60       13.12      1.71 o
   3   7  15       35.71       38.19      2.10 o
   4   7  15       15.74       18.25      1.96 o
   5   7  15        0.77        1.14      0.66 o
   6   7  15       57.76       58.09      3.77 o
  -3   8  15       20.53       21.10      1.77 o
  -2   8  15        0.13       -0.17      0.64 o
  -1   8  15       15.43       15.37      1.33 o
   0   8  15      100.75      115.87      3.36 o
   1   8  15        7.97       10.93      1.40 o
   2   8  15        0.48        0.46      1.17 o
   3   8  15      120.55      122.95      4.86 o
   4   8  15       33.09       30.08      3.32 o
   5   8  15       99.77      107.54      5.50 o
   6   8  15        2.04        2.82      0.78 o
  -2   9  15        0.67        0.41      0.58 o
  -1   9  15       26.26       28.15      2.80 o
   0   9  15       17.02       19.33      1.82 o
   1   9  15       16.46       15.10      1.78 o
   2   9  15       15.89       19.49      2.01 o
   3   9  15       47.07       41.03      2.41 o
   4   9  15        1.75        1.57      0.85 o
   5   9  15      108.34      111.21      4.32 o
   0  10  15        7.05        9.48      1.54 o
   1  10  15       28.08       26.80      1.83 o
   2  10  15      121.20      114.34      4.93 o
  -1  -6  16       15.13       23.40      1.93 o
   0  -6  16       84.13       90.71      4.27 o
   1  -6  16       75.24       80.45      4.06 o
   2  -6  16       51.30       44.58      2.74 o
  -2  -5  16        1.31        0.39      0.55 o
  -1  -5  16        0.40        1.09      0.98 o
   0  -5  16      114.29      111.61      9.23 o
   1  -5  16      167.05      164.10      8.73 o
   2  -5  16      115.05      107.20      7.17 o
   3  -5  16      198.69      174.57     12.59 o
  -3  -4  16        3.70        3.18      0.85 o
  -2  -4  16        0.67       -0.02      0.53 o
  -1  -4  16       12.88       11.46      1.38 o
   0  -4  16        3.45        4.00      1.56 o
   1  -4  16      335.11      372.86     12.56 o
   2  -4  16      605.11      656.67     16.26 o
   3  -4  16        0.80        0.57      1.12 o
   4  -4  16       15.34       16.89      2.22 o
   5  -4  16      253.77      188.06      5.12 o
  -3  -3  16        1.87        0.62      0.85 o
  -2  -3  16       36.83       34.67      2.37 o
  -1  -3  16        0.63        0.35      1.20 o
   0  -3  16       80.03       82.53      5.12 o
   1  -3  16       73.29       69.26      5.87 o
   2  -3  16       32.06       31.48      4.03 o
   3  -3  16       17.08       18.72      3.06 o
   4  -3  16       28.44       27.17      3.32 o
   5  -3  16       18.76       24.94      2.59 o
  -4  -2  16        2.17        1.82      0.77 o
  -3  -2  16        2.44        2.16      0.70 o
  -2  -2  16      235.80      239.41      6.43 o
  -1  -2  16        2.36        5.91      1.28 o
   0  -2  16       53.78       57.28      3.61 o
   1  -2  16      156.86      172.57      9.39 o
   2  -2  16       15.75       16.48      3.14 o
   3  -2  16      150.87      169.36      9.28 o
   4  -2  16       10.36       14.59      2.88 o
   5  -2  16      411.88      429.23     11.92 o
   6  -2  16        2.57        1.56      0.78 o
  -4  -1  16       35.83       42.03      2.07 o
  -3  -1  16      127.54      142.32      4.85 o
  -2  -1  16      125.67      124.18      7.48 o
  -1  -1  16       87.69       87.32      4.38 o
   0  -1  16      171.54      175.80      6.43 o
   1  -1  16      145.98      148.37      5.87 o
   2  -1  16       27.16       28.82      4.07 o
   3  -1  16     1406.03     1472.20     26.05 o
   4  -1  16      269.24      265.69     11.30 o
   5  -1  16      419.18      424.31     12.83 o
   6  -1  16      253.65      262.45      7.86 o
  -4   0  16       10.14       11.24      1.22 o
  -3   0  16      154.78      167.17      5.58 o
  -2   0  16      450.74      447.90      9.97 o
  -1   0  16      266.12      268.21     12.12 o
   0   0  16      160.12      174.84      6.37 o
   1   0  16       64.81       63.75      3.93 o
   2   0  16       35.60       31.04      4.08 o
   3   0  16       17.17       14.41      2.10 o
   4   0  16        7.72        3.83      1.73 o
   5   0  16        8.42        8.03      1.14 o
   6   0  16        0.54        0.31      0.84 o
  -4   1  16       74.47       72.29      2.91 o
  -3   1  16        0.29       -0.18      0.76 o
  -2   1  16        2.35        1.12      0.99 o
  -1   1  16      444.84      462.04     16.20 o
   0   1  16       85.43       84.00      6.96 o
   1   1  16       53.08       54.93      5.48 o
   2   1  16       53.38       61.37      3.80 o
   3   1  16       46.71       48.46      2.82 o
   4   1  16        3.42        5.10      1.16 o
   5   1  16       27.36       26.97      2.47 o
   6   1  16        0.12       -0.02      0.63 o
  -4   2  16       31.89       24.71      2.26 o
  -3   2  16        0.36       -0.47      0.73 o
  -2   2  16       67.72       69.81      4.15 o
  -1   2  16       25.41       25.53      2.57 o
   0   2  16       56.89       64.24      6.23 o
   1   2  16        1.11        1.42      1.44 o
   2   2  16       41.27       40.64      4.63 o
   3   2  16       51.12       44.11      2.29 o
   4   2  16      150.65      156.13      5.02 o
   5   2  16        1.96        2.03      1.02 o
   6   2  16        5.81        6.93      1.25 o
   7   2  16      134.02      132.12      4.46 o
  -4   3  16       22.80       25.75      2.64 o
  -3   3  16        2.74        3.25      0.89 o
  -2   3  16       38.82       41.10      3.23 o
  -1   3  16       33.77       33.28      2.96 o
   0   3  16      229.43      213.49     11.21 o
   1   3  16       11.52        3.63      1.25 o
   2   3  16      207.13      205.00      7.09 o
   3   3  16        7.01        7.50      1.18 o
   4   3  16       13.73       12.00      1.95 o
   5   3  16        2.57        0.95      0.88 o
   6   3  16      154.85      165.40      5.35 o
   7   3  16       17.50       15.70      1.63 o
  -4   4  16        3.48        3.44      1.01 o
  -3   4  16        1.51        2.57      1.27 o
  -2   4  16       96.77       91.78      4.53 o
  -1   4  16        7.72        5.81      1.38 o
   0   4  16        5.00        1.81      0.76 o
   1   4  16      466.98      442.40     10.53 o
   2   4  16       23.18       16.22      2.18 o
   3   4  16      963.42      957.16     10.84 o
   4   4  16       43.93       39.43      2.48 o
   5   4  16      144.61      148.49      5.77 o
   6   4  16      274.22      307.41     11.38 o
  -4   5  16       19.94       20.00      1.80 o
  -3   5  16        4.09        5.44      1.57 o
  -2   5  16        0.15        2.06      0.88 o
  -1   5  16       99.83       87.94      3.57 o
   0   5  16      212.93      205.37      7.59 o
   1   5  16      126.79      119.85      5.63 o
   2   5  16      604.95      574.55     12.29 o
   3   5  16      229.78      251.28      5.53 o
   4   5  16       46.73       43.33      3.24 o
   5   5  16      335.38      359.52      8.53 o
   6   5  16       84.04       88.93      3.62 o
  -3   6  16       14.48       12.21      1.92 o
  -2   6  16       77.64       73.06      2.64 o
  -1   6  16       12.77       17.51      1.62 o
   0   6  16        2.65        3.31      0.91 o
   1   6  16       83.98       91.60      3.78 o
   2   6  16      250.16      286.92      6.87 o
   3   6  16      106.17      110.79      3.57 o
   4   6  16       65.67       66.30      3.71 o
   5   6  16       32.28       31.35      2.37 o
   6   6  16        2.00        1.85      0.86 o
  -3   7  16       48.35       45.61      2.77 o
  -2   7  16       31.93       34.34      3.25 o
  -1   7  16       17.54       15.16      1.39 o
   0   7  16      104.68      102.15      3.73 o
   1   7  16       90.51      101.41      4.23 o
   2   7  16       77.48       86.46      3.51 o
   3   7  16       18.32       21.27      1.68 o
   4   7  16       10.29       13.47      1.56 o
   5   7  16       13.30       12.02      1.29 o
   6   7  16        8.47        7.99      1.23 o
  -2   8  16       20.52       23.54      1.48 o
  -1   8  16        3.48        3.30      0.87 o
   0   8  16       50.82       47.52      2.30 o
   1   8  16       82.93       84.24      4.04 o
   2   8  16       16.11       21.88      3.10 o
   3   8  16       24.94       18.60      2.95 o
   4   8  16        3.81        2.08      0.82 o
   5   8  16       56.60       57.23      3.39 o
  -1   9  16       32.74       33.73      2.52 o
   0   9  16      509.36      597.77     12.17 o
   1   9  16        3.05        1.64      1.15 o
   2   9  16       69.00       66.04      4.42 o
   4   9  16        5.58        5.16      0.96 o
   1  10  16       31.03       23.61      1.99 o
  -1  -5  17      298.66      276.41      6.37 o
   0  -5  17        5.91        5.53      1.09 o
   1  -5  17        0.96        0.48      0.76 o
   2  -5  17       14.63       13.94      1.78 o
   3  -5  17      134.35      107.98      3.91 o
  -1  -4  17      305.46      304.22      8.41 o
   0  -4  17        6.25        6.79      1.66 o
   1  -4  17       29.65       28.26      3.13 o
   2  -4  17        3.28        4.50      1.51 o
   3  -4  17        2.71        4.11      1.36 o
   4  -4  17       94.94       90.10      3.97 o
  -3  -3  17        8.88       11.69      1.33 o
  -2  -3  17      105.38      109.34      5.02 o
  -1  -3  17       41.36       43.60      2.50 o
   0  -3  17        8.65        7.00      1.85 o
   1  -3  17       39.50       43.75      4.22 o
   2  -3  17      179.61      190.43      8.63 o
   3  -3  17       32.85       30.48      3.41 o
   4  -3  17        1.98        2.66      1.21 o
   5  -3  17       40.44       23.73      1.81 o
  -3  -2  17       34.35       48.79      3.32 o
  -2  -2  17        3.39        2.26      1.20 o
  -1  -2  17       71.58       77.86      3.62 o
   0  -2  17        0.58        1.18      0.76 o
   1  -2  17      115.37      114.57      7.07 o
   2  -2  17        3.74        2.59      1.12 o
   3  -2  17      161.56      170.48      8.43 o
   4  -2  17      126.86      138.41      7.00 o
   5  -2  17      827.75      780.82     12.77 o
  -3  -1  17       96.87       91.11     10.76 o
  -2  -1  17       59.28       82.78      5.68 o
  -1  -1  17        0.01       -0.25      1.10 o
   0  -1  17        1.83        3.18      1.93 o
   1  -1  17       62.53       58.41      3.48 o
   2  -1  17        1.08        0.38      0.92 o
   3  -1  17      283.56      295.55     11.49 o
   4  -1  17       91.02       99.96      4.26 o
   5  -1  17      225.50      239.00      8.04 o
   6  -1  17      145.49      124.80      4.32 o
  -3   0  17      169.74      162.26      5.03 o
  -2   0  17      115.75      103.32      4.16 o
  -1   0  17       18.87       19.12      3.32 o
   0   0  17      234.55      248.31     11.03 o
   1   0  17       55.08       60.47      3.63 o
   2   0  17      159.05      164.75      8.59 o
   3   0  17      122.42      119.78      4.03 o
   4   0  17       12.92        8.83      1.17 o
   5   0  17       18.44       15.84      1.58 o
   6   0  17        0.33        2.57      0.96 o
  -3   1  17       67.90       68.82      4.72 o
  -2   1  17      203.73      196.25      6.07 o
  -1   1  17       58.20       62.32      5.70 o
   0   1  17        7.68        6.98      2.18 o
   1   1  17        0.40        2.69      1.43 o
   2   1  17      480.66      492.67     10.06 o
   3   1  17        5.26        4.84      0.99 o
   4   1  17       37.33       34.86      2.23 o
   5   1  17        7.26        5.71      1.10 o
   6   1  17        0.12       -0.01      0.79 o
  -4   2  17       85.88       84.96      3.51 o
  -3   2  17        0.21       -0.71      1.08 o
  -2   2  17       41.06       40.40      2.86 o
  -1   2  17      122.47      127.78      5.54 o
   0   2  17       41.45       44.99      5.02 o
   1   2  17       30.89       31.00      4.15 o
   2   2  17      233.30      228.38     10.34 o
   3   2  17        0.92        1.09      1.02 o
   4   2  17       20.36       21.48      2.13 o
   5   2  17       46.24       46.42      2.97 o
   6   2  17        7.72       11.00      1.26 o
  -3   3  17        2.96        4.38      0.89 o
  -2   3  17       33.74       33.42      2.57 o
  -1   3  17       85.28       82.81      4.26 o
   0   3  17       20.83       23.54      3.87 o
   1   3  17       64.07       62.94      5.90 o
   2   3  17      179.60      205.66      6.74 o
   3   3  17       16.48       12.75      1.48 o
   4   3  17        9.80       10.45      1.67 o
   5   3  17       45.92       44.26      4.30 o
   6   3  17        2.62        2.02      1.22 o
  -3   4  17      148.24      119.07      8.34 o
  -2   4  17        1.06        2.80      1.26 o
  -1   4  17        5.50        3.11      1.37 o
   0   4  17      322.99      345.55      8.62 o
   1   4  17      231.17      256.74      8.06 o
   2   4  17      394.86      364.06      9.23 o
   3   4  17       46.65       42.22      2.53 o
   4   4  17      294.64      289.83      7.84 o
   5   4  17       40.52       39.61      2.77 o
   6   4  17       56.72       58.05      2.73 o
  -3   5  17       93.69      100.26      4.66 o
  -2   5  17        2.83        4.74      0.97 o
  -1   5  17       31.44       29.83      1.89 o
   0   5  17       24.74       23.98      2.08 o
   1   5  17      417.74      440.75     10.07 o
   2   5  17        3.27        2.58      1.15 o
   3   5  17       28.58       27.89      1.77 o
   4   5  17       69.73       68.30      4.60 o
   5   5  17       42.18       45.81      2.80 o
   6   5  17       11.99       12.90      1.70 o
  -3   6  17        3.53        3.96      0.88 o
  -2   6  17        6.81        7.44      1.97 o
  -1   6  17       87.31       80.76      2.91 o
   0   6  17        4.50        3.43      0.81 o
   1   6  17      179.17      202.41      6.70 o
   2   6  17        3.15        3.40      0.94 o
   3   6  17       29.65       32.46      1.80 o
   4   6  17       59.78       58.85      3.15 o
   5   6  17       58.47       61.46      2.90 o
   6   6  17       26.82       21.19      1.84 o
  -2   7  17       22.60       21.23      2.12 o
  -1   7  17        0.25        1.14      0.62 o
   0   7  17       21.68       22.78      1.63 o
   1   7  17      152.88      155.88      5.50 o
   2   7  17        0.32        1.83      0.72 o
   3   7  17       10.22       12.68      1.52 o
   4   7  17       84.35       80.87      3.13 o
   5   7  17       89.57       89.49      4.24 o
  -1   8  17        1.62        2.55      0.85 o
   0   8  17       12.29       14.49      2.05 o
   1   8  17      231.08      258.92      8.86 o
   2   8  17        3.05        5.62      1.69 o
   4   8  17       14.66        9.95      1.32 o
   0   9  17       31.21       47.57      2.88 o
   1   9  17       78.23       82.82      4.23 o
   2   9  17      124.90      153.34      5.80 o
   0  -4  18      768.86      755.29     11.65 o
   1  -4  18       30.90       35.21      2.80 o
   2  -4  18       22.01       23.89      2.27 o
   3  -4  18      130.65      123.79      4.40 o
  -1  -3  18        2.33        3.64      0.63 o
   0  -3  18      110.90       99.16      4.97 o
   1  -3  18       49.20       52.99      3.96 o
   2  -3  18      130.89      136.91      6.28 o
   3  -3  18       38.31       40.19      3.25 o
   4  -3  18      113.53      109.50      4.38 o
  -2  -2  18        4.13        4.38      1.06 o
  -1  -2  18      253.15      258.26      5.27 o
   0  -2  18       10.84       15.61      1.51 o
   1  -2  18      135.80      144.76      6.95 o
   2  -2  18       29.53       31.72      3.34 o
   3  -2  18       68.57       66.37      4.63 o
   4  -2  18       10.20        9.74      2.01 o
  -3  -1  18      105.32       95.52      3.81 o
  -2  -1  18      174.78      195.80      7.31 o
  -1  -1  18       31.73       32.93      3.39 o
   0  -1  18        2.53        2.22      1.15 o
   1  -1  18      175.34      193.91      8.11 o
   2  -1  18       60.17       50.13      4.31 o
   3  -1  18       21.92       22.16      2.90 o
   4  -1  18      157.74      149.83     11.49 o
   5  -1  18       44.39       39.38      2.58 o
  -3   0  18       63.36       67.51      3.56 o
  -2   0  18      156.31      169.78      7.33 o
  -1   0  18      162.73      175.62      8.26 o
   0   0  18       64.45       66.24      5.23 o
   1   0  18       13.35       13.50      1.57 o
   2   0  18        1.23       -0.82      0.82 o
   3   0  18      503.69      494.66      9.26 o
   4   0  18      123.63      125.07      3.43 o
   5   0  18       84.53       75.55      4.04 o
  -3   1  18       72.25       67.60      3.65 o
  -2   1  18        0.03       -0.61      0.98 o
  -1   1  18       56.60       66.78      5.34 o
   0   1  18       55.72       58.27      5.17 o
   1   1  18       24.09       24.34      3.27 o
   2   1  18       80.28       75.71      5.18 o
   3   1  18       55.93       53.05      3.18 o
   4   1  18        7.62        8.03      1.01 o
   5   1  18       66.81       69.57      2.94 o
   6   1  18       25.76       22.74      1.80 o
  -3   2  18       13.14       12.89      1.07 o
  -2   2  18      172.58      166.14      4.78 o
  -1   2  18        1.15        0.15      1.29 o
   0   2  18       13.79       13.53      2.65 o
   1   2  18        0.63        3.92      1.67 o
   2   2  18      303.86      295.10     10.90 o
   3   2  18        3.85        2.75      1.42 o
   4   2  18       44.19       39.33      2.65 o
   5   2  18       13.38       15.15      1.74 o
   6   2  18       13.55       13.94      1.53 o
  -3   3  18       32.19       32.89      2.31 o
  -2   3  18      159.00      157.31      4.65 o
  -1   3  18       46.92       49.05      2.87 o
   0   3  18        0.89        1.58      1.46 o
   1   3  18      372.12      392.01     13.66 o
   2   3  18        9.98       11.18      2.43 o
   3   3  18       42.74       36.05      2.72 o
   4   3  18        0.64        1.83      1.15 o
   5   3  18      119.34      113.40      4.05 o
   6   3  18       54.49       51.10      2.90 o
  -3   4  18        8.63        6.54      1.03 o
  -2   4  18      218.32      199.83      4.99 o
  -1   4  18        1.35        0.25      0.66 o
   0   4  18       12.52       16.06      2.99 o
   1   4  18     1046.06     1058.53     14.00 o
   2   4  18       17.91       17.88      2.97 o
   3   4  18      324.98      333.85      8.23 o
   4   4  18      195.51      189.95      5.64 o
   5   4  18       76.11       87.52      3.49 o
   6   4  18      136.70      136.88      4.44 o
  -2   5  18      237.26      231.96     13.51 o
  -1   5  18       16.60       21.01      1.82 o
   0   5  18      110.23      109.72      3.31 o
   1   5  18      309.55      348.02      8.13 o
   2   5  18       55.01       63.20      2.97 o
   3   5  18       81.36       84.63      4.07 o
   4   5  18        5.67        2.03      0.64 o
   5   5  18       96.39      109.05      3.62 o
  -2   6  18        2.67        1.82      0.66 o
  -1   6  18       59.37       57.24      2.64 o
   0   6  18       13.46       14.63      1.23 o
   1   6  18        5.60        5.47      1.25 o
   2   6  18       13.17       11.77      1.30 o
   3   6  18       13.35       13.06      1.57 o
   4   6  18       26.95       29.09      1.89 o
   5   6  18        5.96        7.39      0.88 o
  -1   7  18       31.70       32.42      2.39 o
   0   7  18        0.13        0.67      0.57 o
   1   7  18       12.12       16.14      2.30 o
   2   7  18       50.38       54.75      2.71 o
   3   7  18        6.57        4.89      1.14 o
   0   8  18       81.27       79.95      3.65 o
   1   8  18        8.45        9.40      1.63 o
   2   8  18       56.90       79.90      4.38 o
   1  -3  19       43.53       38.05      2.51 o
   2  -3  19        9.00        8.87      1.30 o
   0  -2  19      295.67      247.99      6.05 o
   1  -2  19      126.97      124.92      5.14 o
   2  -2  19       66.14       68.45      3.97 o
   3  -2  19        0.05        0.87      0.77 o
  -2  -1  19      118.68      106.37      3.97 o
  -1  -1  19       38.32       31.82      2.67 o
   0  -1  19       65.50       66.35      3.89 o
   1  -1  19      203.36      199.38      6.71 o
   2  -1  19       30.61       28.93      2.77 o
   3  -1  19       12.06       12.16      1.83 o
   4  -1  19       58.26       55.41      3.27 o
  -2   0  19       13.70       12.80      1.70 o
  -1   0  19       98.61       86.52      4.91 o
   0   0  19      139.57      151.49      6.76 o
   1   0  19       45.63       47.58      3.56 o
   2   0  19      132.23      122.34      4.03 o
   3   0  19        6.69        3.51      0.83 o
   4   0  19       42.66       25.76      1.94 o
  -2   1  19       34.65       29.76      2.64 o
  -1   1  19       11.50       15.07      2.35 o
   0   1  19       59.26       57.96      4.54 o
   1   1  19       13.35       14.03      2.30 o
   2   1  19        8.87       11.79      2.15 o
   3   1  19       16.38       16.58      1.57 o
   4   1  19        1.82        1.07      1.10 o
   5   1  19        7.74        7.16      1.04 o
  -2   2  19       52.59       55.28      3.55 o
  -1   2  19       28.37       31.70      3.31 o
   0   2  19       74.42       80.65      5.55 o
   1   2  19       34.33       30.51      3.46 o
   2   2  19        1.62        1.79      0.89 o
   3   2  19       41.61       40.66      3.87 o
   4   2  19       32.33       28.63      3.36 o
   5   2  19       14.59       13.08      1.43 o
  -2   3  19      241.43      288.16      7.62 o
  -1   3  19        0.55        0.20      0.87 o
   0   3  19       13.65       11.14      2.24 o
   1   3  19      107.34      104.89      6.44 o
   2   3  19      149.86      165.25      5.80 o
   3   3  19        3.63        4.46      0.98 o
   4   3  19       31.51       36.66      4.30 o
   5   3  19      259.92      251.98     20.19 o
  -2   4  19       37.38       43.29      2.57 o
  -1   4  19       16.93       14.77      2.18 o
   0   4  19       20.00       17.63      2.62 o
   1   4  19       12.58       13.58      2.45 o
   2   4  19      139.31      137.42      5.08 o
   3   4  19       74.96       76.34      3.47 o
   4   4  19      102.97       89.99      9.27 o
   5   4  19       39.31       42.60      4.61 o
  -1   5  19       37.51       27.62      3.04 o
   0   5  19       16.90       14.19      2.28 o
   1   5  19       87.19       85.23      5.56 o
   2   5  19       20.97       23.65      2.12 o
   3   5  19      185.10      209.22     10.77 o
   4   5  19       47.40       45.68      3.52 o
   5   5  19       51.80       45.29      2.82 o
  -1   6  19       80.85       74.77      3.27 o
   0   6  19       27.22       26.38      3.42 o
   1   6  19      118.19      128.04      3.25 o
   2   6  19      161.03      158.10      6.88 o
   3   6  19       36.40       34.96      2.91 o
   4   6  19        0.05       -0.64      0.64 o
   0   7  19        1.23        0.36      0.49 o
   1   7  19       50.03       38.85      2.02 o
  -1   0  20        0.42        0.46      0.47 o
   0   0  20       41.39       31.57      7.91 o
   1   0  20       94.92       73.35      3.56 o
   2   0  20        0.83       -0.41      0.45 o
  -1   1  20        4.06        3.73      0.99 o
   0   1  20      132.45      127.01      5.42 o
   1   1  20        2.21        1.33      0.58 o
   2   1  20       70.82       63.99      3.96 o
   3   1  20       25.44       28.56      2.46 o
  -1   2  20       83.38       88.87      4.33 o
   0   2  20      172.89      202.99      7.28 o
   1   2  20       33.32       28.73      2.78 o
   2   2  20       66.73       64.64      2.77 o
   3   2  20       34.96       35.31      3.03 o
   4   2  20        2.79        3.01      0.91 o
  -1   3  20       91.28       94.70      4.40 o
   0   3  20       45.14       53.15      3.84 o
   1   3  20        1.34        1.78      0.99 o
   2   3  20       20.81       20.86      1.72 o
   3   3  20        0.70        1.32      0.91 o
   4   3  20       23.54       29.34      2.56 o
  -1   4  20      102.21       87.05      3.89 o
   0   4  20       95.26       86.59      4.72 o
   1   4  20       13.47       14.34      2.13 o
   2   4  20        7.74        8.46      1.15 o
   3   4  20        1.63        1.78      0.99 o
   4   4  20       59.25       69.83      3.80 o
   0   5  20      216.82      176.04     26.21 o
   1   5  20        9.52        8.44      1.32 o
   2   5  20      180.80      173.07      4.52 o
   3   5  20       44.39       45.73      3.20 o
   4   5  20       29.03       28.46      2.18 o
   0   6  20      133.51      133.90      4.35 o
   1   6  20        0.80        0.15      0.54 o
   2   6  20       31.82       26.04      2.00 o
   1   2  21       12.96       13.66      1.63 o
   2   2  21       42.48       48.60      2.89 o
   0   3  21        0.25        2.62      0.52 o
   1   3  21       63.07       60.36      2.27 o
   2   3  21        0.72        0.55      0.53 o
   3   3  21       11.34       10.28      1.33 o
   1   4  21      197.16      177.17      3.76 o
   2   4  21      103.49      102.55      4.23 o
   3   4  21        2.00        1.30      0.57 o
 
